# Supplementary material for: Development, validation, and evaluation of a risk assessment tool for personalized screening of gastric cancer in Chinese populations
Source: BMC Med. 2023 Apr 27;21:159. doi: 10.1186/s12916-023-02864-0 (PMC10142220; doi:10.1186/s12916-023-02864-0)
Supplement: Supplementary file 2 — Additional file 2. Deidentified datasets of the Changzhou cohort and Yangzhou screening program. [file 12916_2023_2864_MOESM2_ESM.xlsx]

## Sheet: CZ_baseline_dataset_QC
anon_id	age_group	sex	education_group	bmi_group	pack_year_group	alcohol_group	diet_vegfru_status	diet_salty_status	cancer_diag	cancer_family_history	peptic_ulcer_diag	followup_time_year	followup_GC
1	3	1	4	1	1	0	0	0	0	0	0	13.5387	0
2	5	1	3	1	2	1	1	0	0	0	0	13.5387	0
3	4	1	4	1	2	1	1	1	0	0	0	13.5387	0
4	1	1	4	1	1	1	1	0	0	0	0	13.5387	0
5	6	1	4	1	2	1	1	0	0	0	0	13.5387	0
6	2	1	3	1	2	1	1	0	0	0	0	13.5387	0
7	2	1	2	1	2	0	0	0	0	0	0	13.5387	0
8	3	1	3	1	1	1	1	1	0	0	0	13.5387	0
9	3	1	4	1	2	0	0	0	0	0	0	13.5387	0
10	4	1	4	1	1	1	1	0	0	0	0	13.5359	0
11	2	1	3	1	2	0	1	1	0	1	0	13.5359	0
12	5	1	4	1	2	0	1	1	0	0	0	13.5359	0
13	6	1	4	1	1	1	1	1	0	0	0	13.5359	0
14	3	1	4	1	2	1	1	0	0	0	0	13.5359	0
15	7	1	4	1	1	1	1	0	0	0	0	13.5305	0
16	4	1	3	1	2	1	0	0	0	0	0	13.5305	0
17	1	1	3	1	1	1	0	0	0	1	0	13.5305	0
18	7	1	3	1	2	1	0	1	0	0	0	13.5277	0
19	3	1	4	1	2	1	0	1	0	0	0	13.5277	0
20	4	1	4	2	2	1	1	0	0	1	0	13.5277	0
21	1	1	3	2	2	1	1	0	0	1	0	13.5277	0
22	2	1	3	1	2	1	0	1	0	0	0	13.5277	0
23	4	1	4	1	2	0	1	1	0	0	0	13.525	0
24	3	1	4	2	2	1	0	0	0	0	0	13.525	0
25	2	1	3	1	2	1	1	1	0	0	0	13.525	0
26	5	1	4	1	2	1	1	1	0	1	0	13.525	0
27	2	1	4	1	2	1	1	0	0	1	0	13.525	0
28	3	1	3	1	1	1	1	0	0	1	0	13.525	0
29	5	1	4	1	2	1	1	1	0	0	1	13.525	0
30	3	1	3	1	1	0	1	0	0	0	0	13.525	0
31	3	1	3	1	1	0	0	1	0	0	0	13.525	0
32	2	1	2	1	2	1	1	0	0	1	0	13.525	0
33	1	1	2	1	2	1	1	1	0	0	0	13.525	0
34	2	1	3	1	1	1	1	0	0	1	0	13.5222	0
35	3	1	4	1	2	0	0	0	0	0	0	13.5222	0
36	7	1	4	1	2	1	1	0	0	0	0	13.5222	0
37	2	1	3	1	2	1	0	1	0	1	0	13.5222	0
38	1	1	3	1	2	1	0	0	0	0	0	13.5222	0
39	3	1	4	1	2	1	0	0	0	0	0	13.5222	0
40	3	1	3	1	2	1	1	1	0	0	0	13.5222	0
41	1	1	2	1	2	1	1	0	0	0	0	13.5222	0
42	3	1	3	1	2	1	1	1	0	0	0	13.5222	0
43	1	1	2	1	2	1	1	1	0	0	0	13.5222	0
44	4	1	3	1	1	1	1	1	0	1	0	13.5222	0
45	3	1	3	1	2	1	1	1	0	0	0	13.5222	0
46	4	1	4	1	2	1	1	1	0	1	0	13.5195	0
47	3	1	3	1	2	1	1	1	0	0	0	13.5195	0
48	5	1	4	1	2	1	0	1	0	0	0	13.5195	0
49	1	1	3	1	2	1	0	1	0	0	0	13.5195	0
50	2	1	3	1	2	1	0	0	0	0	0	13.5195	0
51	5	1	4	1	2	1	0	0	0	0	0	13.5195	0
52	4	1	4	1	2	1	1	0	0	1	0	13.5195	0
53	1	1	3	1	1	1	1	1	0	0	0	13.5195	0
54	3	1	2	1	2	1	0	1	0	0	0	13.5195	0
55	2	1	3	1	1	1	1	1	0	1	0	13.5195	0
56	2	1	2	1	1	1	0	0	0	0	0	13.5195	0
57	6	1	4	1	2	1	1	1	0	0	0	13.5168	0
58	2	1	3	1	2	1	0	0	0	1	0	13.5168	0
59	1	1	3	1	1	0	0	1	0	0	0	13.5168	0
60	1	1	2	1	1	1	0	1	0	0	0	13.5168	0
61	1	1	3	1	1	1	0	0	0	1	0	13.5168	0
62	3	1	2	1	2	1	1	0	0	0	0	13.5168	0
63	4	1	4	2	2	0	1	1	0	0	0	13.514	0
64	6	1	4	1	1	0	1	0	0	0	0	13.514	0
65	3	1	3	1	2	1	1	0	0	0	0	13.514	0
66	5	1	3	1	2	1	0	1	0	0	0	13.514	0
67	3	1	4	1	2	1	0	0	0	0	0	13.514	0
68	5	1	4	1	2	1	0	1	0	0	0	13.514	0
69	1	1	4	1	2	1	1	0	0	0	0	13.514	0
70	3	1	4	1	2	1	0	1	0	0	0	13.5113	0
71	3	1	4	1	2	1	1	1	0	1	0	13.5113	0
72	2	1	3	1	1	1	1	0	0	1	0	13.5113	0
73	4	1	4	1	2	1	1	0	0	0	0	13.5113	0
74	2	1	4	1	2	1	1	1	0	0	0	13.5086	0
75	5	1	4	1	2	1	1	1	0	0	0	13.5086	0
76	3	1	4	1	2	1	0	0	0	0	0	13.5086	0
77	4	1	4	1	2	1	1	1	0	0	0	13.5086	0
78	4	1	4	1	2	1	1	1	0	0	0	13.5086	0
79	5	1	4	1	2	1	1	1	0	0	0	13.5086	0
80	4	1	4	1	2	0	1	1	0	1	0	13.5058	0
81	3	1	3	1	1	0	0	0	0	1	0	13.5058	0
82	3	1	3	1	2	1	1	1	0	0	0	13.5058	0
83	3	1	3	1	1	1	0	0	0	1	0	13.5058	0
84	1	1	3	1	2	1	1	0	0	0	0	13.5387	0
85	3	1	3	1	2	1	1	0	0	0	0	13.5387	0
86	1	1	3	1	2	1	0	1	0	0	0	13.5387	0
87	1	1	3	1	2	1	0	0	0	0	0	13.5387	0
88	6	1	4	1	2	0	0	0	0	0	0	13.5387	0
89	4	1	3	1	1	1	1	0	0	0	0	13.5387	0
90	4	1	3	1	2	1	0	0	0	0	0	13.5387	0
91	3	1	3	1	2	1	1	1	0	1	0	13.5387	0
92	3	1	4	1	1	0	1	0	0	0	0	13.5359	0
93	2	1	4	1	1	0	1	1	0	0	0	13.5359	0
94	2	1	3	1	1	1	1	1	0	1	0	13.5359	0
95	3	1	3	1	2	1	0	1	0	0	0	13.5359	0
96	3	1	4	1	1	1	1	1	0	0	0	13.5359	0
97	4	1	4	1	2	1	0	0	0	0	0	13.5359	0
98	1	1	3	1	1	1	1	1	0	0	0	13.5359	0
99	4	1	2	1	2	1	1	0	0	0	0	13.5359	0
100	2	1	3	1	2	1	1	0	0	0	0	13.5359	0
101	1	1	3	1	1	1	1	0	0	0	0	13.5332	0
102	2	1	3	1	1	1	1	0	0	0	0	13.5332	0
103	3	1	4	1	2	1	1	1	0	0	0	13.5332	0
104	2	1	3	1	2	1	1	0	0	0	0	13.5332	0
105	5	1	3	1	2	0	1	0	0	1	0	13.5332	0
106	1	1	3	1	1	1	1	1	0	1	0	13.5332	0
107	1	1	3	1	1	1	1	0	0	1	0	13.5332	0
108	3	1	4	1	1	1	0	1	0	0	0	13.5332	0
109	2	1	3	1	1	1	1	0	0	0	0	13.5332	0
110	1	1	3	1	1	1	1	1	0	1	0	13.5305	0
111	4	1	3	2	2	1	1	0	0	0	0	13.5305	0
112	3	1	3	1	1	1	1	0	0	0	0	13.5305	0
113	1	1	3	1	2	1	1	1	0	0	0	13.5305	0
114	4	1	4	1	1	1	1	1	0	0	0	13.5305	0
115	5	1	4	1	2	1	1	0	0	0	0	13.5277	0
116	4	1	4	1	2	1	1	1	0	1	0	13.5277	0
117	2	1	3	1	1	1	1	1	0	0	0	13.5277	0
118	5	1	3	1	2	1	1	1	0	0	0	13.5277	0
119	3	1	2	1	2	1	1	1	0	0	0	13.5277	0
120	3	1	3	1	2	1	1	0	0	1	0	13.5277	0
121	2	1	3	1	1	1	0	1	0	1	0	13.525	0
122	5	1	4	1	2	1	1	0	0	0	0	13.525	0
123	5	1	2	1	2	1	1	1	0	1	0	13.525	0
124	4	1	3	1	2	1	1	1	0	1	0	13.525	0
125	3	1	3	1	2	1	1	0	0	0	0	13.525	0
126	2	1	4	1	1	1	1	0	0	1	0	13.5222	0
127	1	1	2	1	1	0	1	0	0	0	0	13.5222	0
128	2	1	3	1	2	1	1	1	0	0	0	13.5222	0
129	3	1	4	1	2	1	1	0	0	0	1	13.5222	0
130	3	1	4	1	2	1	1	0	0	0	0	13.5222	0
131	1	1	3	1	1	1	1	1	0	1	0	13.5222	0
132	3	1	4	1	2	1	1	1	0	0	0	13.5222	0
133	2	1	3	1	2	1	1	0	0	0	0	13.5222	0
134	3	1	4	1	2	1	1	0	0	0	0	13.5222	0
135	4	1	3	1	2	1	0	1	0	0	0	13.5222	0
136	2	1	2	1	1	0	1	1	0	0	0	13.5222	0
137	3	1	4	1	2	1	1	0	0	0	0	13.5222	0
138	2	1	3	1	2	1	1	1	0	1	0	13.5195	0
139	2	1	3	1	2	1	1	1	0	0	0	13.5195	0
140	7	1	4	1	2	1	1	0	0	0	0	13.5195	0
141	5	1	4	1	2	1	1	0	0	0	0	13.5195	0
142	3	1	2	1	2	1	1	0	0	0	0	13.5195	0
143	2	1	3	1	2	1	0	0	0	0	0	13.5195	0
144	2	1	4	1	2	1	1	0	0	0	0	13.5195	0
145	3	1	3	1	2	1	1	0	0	0	0	13.5195	0
146	7	1	4	1	2	1	1	1	0	0	0	13.5195	0
147	3	1	3	1	2	0	1	1	0	0	0	13.5195	0
148	5	1	4	1	2	1	1	1	0	0	0	13.5195	0
149	4	1	3	1	2	1	1	1	0	0	0	13.5195	0
150	5	1	4	1	2	1	1	0	0	1	0	13.5195	0
151	4	1	4	1	2	1	1	0	0	0	0	13.5195	0
152	5	1	4	1	2	1	1	0	0	0	0	13.5195	0
153	4	1	4	1	2	1	1	1	0	0	0	13.5168	0
154	4	1	3	1	2	1	1	0	0	0	1	13.5168	0
155	3	1	4	1	2	1	1	1	0	0	0	13.5168	0
156	1	1	3	1	2	0	1	0	0	0	0	13.5168	0
157	3	1	4	1	2	1	1	1	0	0	0	13.5168	0
158	3	1	3	1	2	1	1	0	0	0	0	13.5168	0
159	3	1	4	1	1	1	1	1	0	0	0	13.5168	0
160	3	1	3	1	2	1	1	1	0	0	0	13.514	0
161	3	1	3	1	1	1	1	0	0	0	0	13.514	0
162	3	1	4	1	1	1	1	1	0	0	0	13.514	0
163	7	1	4	1	2	1	1	1	0	0	0	13.514	0
164	1	1	2	1	1	1	1	1	0	0	0	13.514	0
165	4	1	3	1	1	1	1	0	0	1	0	13.514	0
166	2	1	3	2	1	1	1	1	0	1	0	13.5113	0
167	7	1	4	2	1	1	1	1	0	0	0	13.5113	0
168	2	1	2	1	2	1	1	0	0	0	0	13.5113	0
169	2	1	4	1	2	1	1	1	0	0	0	13.5113	0
170	4	1	3	1	2	1	1	1	0	1	0	13.5113	0
171	2	1	3	1	2	1	1	0	0	0	0	13.5086	0
172	4	1	3	1	1	1	1	1	0	0	0	13.5086	0
173	3	1	3	1	1	1	1	1	0	0	0	13.5086	0
174	3	1	4	1	1	1	1	1	0	0	0	13.5086	0
175	1	1	2	1	2	1	1	1	0	0	0	13.5086	0
176	1	1	4	1	2	0	1	0	0	0	0	13.5058	0
177	2	1	4	1	2	1	0	0	0	0	0	13.5058	0
178	1	1	3	1	2	0	0	1	0	0	0	13.5387	0
179	4	1	4	1	2	0	1	0	0	0	0	13.5387	0
180	3	1	2	1	2	1	1	0	0	0	0	13.5387	0
181	1	1	3	1	1	1	1	1	0	1	0	13.5359	0
182	3	1	4	1	2	1	1	1	0	1	0	13.5359	0
183	2	1	3	1	2	0	1	0	0	1	0	13.5359	0
184	3	1	3	1	1	1	1	1	0	0	0	13.5359	0
185	4	1	4	1	2	1	0	0	0	0	0	13.5359	0
186	4	1	4	1	2	1	1	0	0	0	0	13.5359	0
187	6	1	4	1	1	1	1	0	0	0	0	13.5359	0
188	3	1	3	1	1	1	0	1	0	1	0	13.5359	0
189	1	1	3	1	1	1	1	1	0	1	0	13.5332	0
190	4	1	3	1	2	0	0	0	0	1	0	13.5332	0
191	2	1	3	1	2	1	0	1	0	0	0	13.5305	0
192	1	1	2	1	2	1	1	1	0	0	0	13.5305	0
193	2	1	3	1	1	0	1	1	0	0	0	13.5305	0
194	5	1	3	1	2	0	1	1	0	0	0	13.5305	0
195	6	1	3	1	2	1	1	1	0	0	0	13.5305	0
196	1	1	3	1	2	0	1	1	0	0	0	13.5277	0
197	2	1	4	1	2	0	1	0	0	0	0	13.5277	0
198	3	1	4	1	1	1	0	1	0	0	0	13.5277	0
199	3	1	3	1	2	0	1	0	0	0	0	13.5277	0
200	2	1	4	1	2	1	1	1	0	0	0	13.5277	0
201	1	1	3	1	2	0	1	0	0	0	0	13.5277	0
202	2	1	3	1	1	0	1	1	0	0	0	13.5277	0
203	2	1	3	1	1	0	1	1	0	0	0	13.5277	0
204	5	1	4	1	2	1	0	1	0	0	0	13.5277	0
205	5	1	3	1	2	0	1	1	0	0	0	13.5277	0
206	4	1	4	1	1	1	0	1	0	0	0	13.525	0
207	2	1	3	1	2	1	1	1	0	0	0	13.525	0
208	3	1	4	1	2	1	0	1	0	0	0	13.525	0
209	1	1	2	1	2	1	1	1	0	0	0	13.525	0
210	4	1	3	1	2	1	0	1	0	0	0	13.525	0
211	3	1	3	1	2	0	0	0	0	0	0	13.525	0
212	1	1	3	1	2	1	1	1	0	0	0	13.525	0
213	1	1	2	1	2	1	0	1	0	0	0	13.525	0
214	6	1	4	2	2	1	1	1	0	0	0	13.5222	0
215	3	1	3	1	2	0	1	1	0	0	0	13.5222	0
216	4	1	4	1	2	1	1	1	0	1	0	13.5222	0
217	5	1	2	1	2	1	1	1	0	1	0	13.5222	0
218	2	1	3	1	1	1	1	1	0	0	0	13.5222	0
219	4	1	4	1	1	1	1	1	0	0	0	13.5222	0
220	6	1	4	1	2	1	1	0	0	0	0	13.5195	0
221	1	1	3	1	2	1	1	1	0	0	0	13.5195	0
222	3	1	3	1	1	0	1	0	0	0	0	13.5195	0
223	1	1	3	1	1	1	1	1	0	1	0	13.5195	0
224	3	1	3	1	1	1	1	1	0	0	0	13.5195	0
225	2	1	4	1	2	0	1	0	0	0	0	13.5195	0
226	2	1	3	1	2	1	1	1	0	0	0	13.5195	0
227	5	1	4	1	2	1	1	1	0	1	0	13.5195	0
228	2	1	3	1	2	1	1	1	0	1	0	13.5195	0
229	5	1	3	1	2	0	1	1	0	1	0	13.5195	0
230	5	1	3	1	2	1	1	1	0	0	0	13.5195	0
231	3	1	4	1	2	1	1	1	0	0	0	13.5195	0
232	5	1	3	1	2	1	1	1	0	0	0	13.5195	0
233	3	1	3	1	2	1	1	1	0	0	0	13.5195	0
234	3	1	3	1	2	1	0	1	0	0	0	13.5195	0
235	1	1	2	1	1	0	0	1	0	0	0	13.5168	0
236	2	1	3	2	2	1	0	1	0	0	0	13.5168	0
237	4	1	4	1	2	1	1	1	0	0	0	13.5168	0
238	4	1	3	1	2	1	1	1	0	0	0	13.5168	0
239	3	1	4	1	1	1	0	1	0	0	0	13.5168	0
240	5	1	3	1	1	1	1	1	0	1	0	13.5168	0
241	4	1	3	1	2	1	1	1	0	0	0	13.514	0
242	5	1	4	1	1	0	0	1	0	0	0	13.514	0
243	2	1	3	1	2	1	1	0	0	0	0	13.514	0
244	4	1	3	1	2	1	1	1	0	0	0	13.514	0
245	4	1	4	1	1	1	1	1	0	0	0	13.514	0
246	3	1	4	1	2	1	1	1	0	1	0	13.514	0
247	2	1	4	1	2	1	0	0	0	0	0	13.514	0
248	1	1	3	1	2	1	1	1	0	0	0	13.514	0
249	3	1	4	1	2	1	1	1	0	0	0	13.514	0
250	3	1	4	1	2	1	1	1	0	1	0	13.5113	0
251	4	1	3	1	2	1	0	0	0	0	0	13.5113	0
252	2	1	4	1	1	0	0	0	0	1	0	13.5113	0
253	4	1	4	1	2	1	1	1	0	0	0	13.5113	0
254	3	1	3	1	2	1	1	0	0	1	0	13.5113	0
255	3	1	4	1	1	1	1	1	0	0	0	13.5113	0
256	3	1	2	1	2	1	1	1	0	0	0	13.5113	0
257	3	1	1	1	2	0	1	0	0	0	0	13.5113	0
258	1	1	3	1	2	1	0	0	0	1	0	13.5113	0
259	5	1	3	1	2	0	1	0	0	1	0	13.5086	0
260	4	1	3	1	1	1	1	0	0	0	0	13.5086	0
261	2	1	4	1	2	0	1	0	0	0	0	14.6694	0
262	2	1	4	1	1	0	0	1	0	0	0	14.6694	0
263	2	1	4	1	2	0	1	0	0	0	1	14.6694	0
264	1	1	3	2	2	1	0	0	0	0	0	14.6694	0
265	2	1	3	1	2	1	1	0	0	0	0	14.6694	0
266	2	1	3	1	2	1	1	0	0	0	0	14.6694	0
267	4	1	4	1	2	1	1	1	0	0	0	14.6694	0
268	2	1	3	1	2	1	0	0	0	0	0	14.6694	0
269	1	1	3	1	2	1	1	0	0	0	0	14.6694	0
270	3	1	3	1	1	1	1	0	0	0	0	14.6694	0
271	3	1	3	1	2	0	1	1	0	0	0	14.6694	0
272	2	1	4	1	1	1	0	0	0	0	0	14.6694	0
273	1	1	3	1	1	1	1	1	0	0	0	14.6694	0
274	1	1	2	1	2	0	0	1	0	1	0	14.6694	0
275	2	1	2	1	2	0	1	1	0	0	0	14.6694	0
276	6	1	4	1	2	1	1	0	0	0	0	14.6694	0
277	3	1	4	1	2	0	1	1	0	0	0	14.6694	0
278	1	1	3	1	2	0	1	1	0	0	0	14.6694	0
279	4	1	3	1	2	0	1	1	0	0	0	14.6694	0
280	2	1	3	1	2	1	1	0	0	0	0	14.6694	0
281	2	1	3	1	2	1	1	1	0	1	0	14.6694	0
282	3	1	4	1	2	1	1	1	0	1	0	14.6694	0
283	2	1	4	1	2	0	1	0	0	0	0	14.6694	0
284	2	1	3	1	2	1	1	1	0	0	0	14.6694	0
285	7	1	4	1	2	1	0	1	0	0	0	14.6694	0
286	3	1	4	1	2	1	1	1	0	1	0	14.6694	0
287	3	1	4	1	2	1	1	1	0	0	0	14.6694	0
288	3	1	4	1	2	0	1	1	0	0	0	14.6694	0
289	4	1	4	1	2	1	1	0	0	0	0	14.6694	0
290	2	1	3	1	2	1	1	1	0	0	0	14.6694	0
291	2	1	3	1	2	0	1	0	0	1	0	14.6694	0
292	2	1	3	1	2	1	1	0	0	0	0	14.6694	0
293	2	1	3	1	2	1	1	0	0	0	0	14.6667	0
294	3	1	4	1	2	1	1	0	0	1	0	14.6667	0
295	2	1	3	1	2	0	1	0	0	0	0	14.6694	0
296	3	1	4	1	2	0	1	1	0	0	0	14.6667	0
297	2	1	3	1	1	0	1	1	0	1	0	14.6667	0
298	1	1	3	1	1	0	1	1	0	0	0	14.6667	0
299	3	1	4	1	2	0	1	0	0	0	0	14.6667	0
300	4	1	4	1	2	1	1	1	0	0	0	14.6667	0
301	3	1	3	1	2	1	1	0	0	0	0	14.6667	0
302	2	1	3	1	2	0	1	1	0	0	0	14.6667	0
303	3	1	3	1	2	1	1	0	0	0	0	14.6667	0
304	4	1	4	1	2	0	1	0	0	0	0	14.6667	0
305	3	1	4	1	2	1	1	1	0	0	0	14.6667	0
306	2	1	3	1	2	0	1	0	0	1	0	14.6667	0
307	4	1	4	1	2	1	1	1	0	0	0	14.6667	0
308	6	1	4	1	2	0	1	0	0	0	0	14.6667	0
309	6	1	3	1	2	1	0	1	0	0	0	14.6667	0
310	3	1	3	1	1	1	1	1	0	1	0	14.6667	0
311	1	1	3	1	1	1	1	1	0	1	0	14.6667	0
312	2	1	3	1	2	1	1	1	0	0	0	14.6667	0
313	2	1	3	1	2	1	1	0	0	0	0	14.6667	0
314	1	1	3	1	2	1	0	0	0	0	0	14.6667	0
315	2	1	2	1	1	1	0	1	0	1	0	14.6667	0
316	3	1	4	1	1	0	1	0	0	0	0	14.6667	0
317	3	1	3	1	2	0	1	0	0	0	0	14.6667	0
318	1	1	3	1	1	1	1	0	0	1	0	14.6667	0
319	2	1	4	1	1	1	1	1	0	0	0	14.6667	0
320	3	1	4	1	2	0	1	1	0	0	0	14.6639	0
321	7	1	1	2	2	1	1	0	0	0	0	14.6639	0
322	2	1	3	1	2	1	1	0	0	1	0	14.6639	0
323	4	1	4	1	2	1	1	1	0	0	0	14.6639	0
324	4	1	3	1	1	1	1	1	0	1	0	14.6639	0
325	2	1	2	1	2	1	1	1	0	0	0	14.6639	0
326	4	1	3	1	2	1	1	1	0	0	0	14.6639	0
327	2	1	2	1	2	1	1	0	0	0	0	14.6639	0
328	2	1	3	1	2	1	1	1	0	1	0	14.6639	0
329	4	1	3	1	2	1	1	1	0	0	0	14.6639	0
330	2	1	3	1	2	1	1	0	0	0	0	14.6639	0
331	5	1	3	1	2	0	1	0	0	0	0	14.6639	0
332	3	1	4	1	2	1	1	1	0	0	0	14.6639	0
333	1	1	3	1	1	0	0	1	0	1	0	14.6639	0
334	2	1	3	1	1	1	1	0	0	0	0	14.3956	0
335	4	1	3	1	2	1	1	1	0	0	0	14.3956	0
336	6	1	4	1	2	0	1	1	0	0	0	14.3956	0
337	2	1	2	1	1	1	1	0	0	0	0	14.3956	0
338	2	1	2	1	1	1	1	0	0	1	0	14.3956	0
339	5	1	3	1	2	1	0	0	0	0	0	14.3956	0
340	3	1	4	1	1	1	1	1	0	0	0	14.3929	0
341	2	1	2	1	2	1	1	0	0	0	0	14.3929	0
342	1	1	3	1	2	1	0	0	0	0	0	14.3929	0
343	4	1	4	1	1	0	1	0	0	0	0	14.3929	0
344	2	1	4	1	1	1	1	0	0	1	0	14.3929	0
345	5	1	4	1	2	1	1	0	0	1	0	14.3929	0
346	4	1	4	1	1	1	1	1	0	0	0	14.3929	0
347	2	1	4	2	2	1	0	1	0	0	0	14.3901	0
348	3	1	3	1	2	1	1	1	0	0	0	14.3901	0
349	3	1	2	1	1	1	0	1	0	0	0	14.3901	0
350	4	1	4	1	2	0	0	0	0	0	0	14.3901	0
351	2	1	3	1	1	1	1	0	0	0	0	14.3901	0
352	3	1	3	1	2	1	1	0	0	0	0	14.3901	0
353	7	1	4	1	1	0	1	1	0	0	0	14.3874	0
354	2	1	3	1	1	1	1	0	0	0	0	14.3874	0
355	1	1	2	1	2	1	1	1	0	0	0	14.3956	0
356	2	1	3	1	1	1	1	0	0	0	0	14.3956	0
357	4	1	2	1	2	1	1	0	0	0	0	14.3956	0
358	1	1	3	1	2	1	1	0	0	1	0	14.3956	0
359	3	1	4	1	2	1	1	0	0	0	0	14.3956	0
360	2	1	4	2	1	1	1	0	0	0	0	14.3929	0
361	2	1	3	1	2	1	1	0	0	0	0	14.3929	0
362	5	1	3	1	2	1	1	1	0	0	0	14.3929	0
363	3	1	3	1	2	1	1	1	0	0	0	14.3901	0
364	2	1	3	1	1	1	1	1	0	0	0	14.3901	0
365	2	1	3	1	2	1	1	1	0	1	0	14.3901	0
366	7	1	3	1	1	0	1	0	0	0	0	14.3874	0
367	2	1	4	1	2	1	0	1	0	0	0	14.3874	0
368	3	1	2	1	2	1	1	0	0	0	1	14.3874	0
369	3	1	4	1	2	1	1	1	0	1	0	14.3874	0
370	2	1	3	1	2	1	0	1	0	0	0	14.3874	0
371	3	1	3	1	1	1	1	1	0	0	0	14.3956	0
372	3	1	3	1	2	1	1	1	0	0	0	14.3956	0
373	6	1	3	1	2	1	1	1	0	0	0	14.3956	0
374	3	1	3	1	2	1	1	1	0	0	0	14.3956	0
375	4	1	4	1	1	1	1	1	0	0	0	14.3956	0
376	6	1	4	1	2	1	1	1	0	0	0	14.3956	0
377	3	1	4	1	2	1	1	1	0	1	0	14.3956	0
378	2	1	4	1	1	0	1	0	0	0	0	14.3929	0
379	2	1	4	1	1	0	1	0	0	0	0	14.3929	0
380	2	1	3	1	1	1	1	0	0	0	0	14.3929	0
381	3	1	4	1	2	1	1	1	0	1	0	14.3929	0
382	5	1	2	2	2	1	1	1	0	0	0	14.3901	0
383	4	1	3	1	1	0	1	1	0	0	0	14.3929	0
384	1	1	4	1	2	1	1	1	0	1	0	14.3901	0
385	5	1	3	1	1	1	1	1	0	0	0	14.3901	0
386	1	1	4	1	1	1	1	1	0	1	0	14.3901	0
387	3	1	4	1	1	0	1	1	0	0	0	14.3901	0
388	5	1	4	1	1	1	1	0	0	0	0	14.3901	0
389	4	1	4	1	1	1	1	1	0	1	0	14.3901	0
390	2	1	4	1	2	1	1	1	0	1	0	14.3901	0
391	1	1	3	1	2	1	1	0	0	0	0	14.3901	0
392	3	1	3	1	2	1	1	1	0	1	1	14.3847	0
393	4	1	3	1	2	1	0	1	0	0	0	14.3847	0
394	2	1	4	1	2	1	1	1	0	0	0	14.3847	0
395	1	1	3	1	1	1	1	1	0	0	0	14.3847	0
396	1	1	2	1	2	1	1	1	0	0	0	14.3847	0
397	2	1	3	1	2	1	0	1	0	1	0	14.3847	0
398	4	1	4	2	2	1	1	0	0	0	0	14.3847	0
399	2	1	4	1	2	1	1	0	0	1	1	14.3847	0
400	1	1	3	1	2	1	1	0	0	0	0	14.3847	0
401	5	1	3	1	1	1	0	1	0	0	0	14.3847	0
402	3	1	4	1	2	1	1	0	0	0	0	14.3819	0
403	1	1	3	1	1	1	0	0	0	1	0	14.3819	0
404	3	1	4	1	2	1	1	0	0	0	0	14.3819	0
405	4	1	2	1	1	1	1	1	0	0	0	14.3819	0
406	2	1	3	1	1	1	1	0	0	0	0	14.3819	0
407	3	1	4	1	2	1	1	0	0	1	0	14.3819	0
408	1	1	4	1	1	1	1	1	0	0	0	14.3819	0
409	3	1	4	1	2	0	1	1	0	0	0	14.3819	0
410	4	1	3	2	1	1	1	1	0	0	0	14.3819	0
411	5	1	3	1	2	1	1	1	0	0	0	14.3819	0
412	3	1	4	1	2	1	1	0	0	0	0	14.3819	0
413	1	1	3	1	2	1	1	0	0	0	0	14.3819	0
414	3	1	4	1	2	1	1	0	0	0	0	14.3819	0
415	3	1	4	1	1	1	1	0	0	0	0	14.3792	0
416	2	1	3	1	1	1	1	0	0	0	0	14.3765	0
417	3	1	3	1	1	1	0	1	0	1	0	14.3765	0
418	1	1	3	1	1	1	1	1	0	0	1	14.3765	0
419	3	1	3	1	2	1	1	1	0	0	0	14.3765	0
420	3	1	3	1	2	1	1	0	0	0	0	14.3765	0
421	1	1	2	1	2	1	1	0	0	1	0	14.3765	0
422	4	1	4	1	2	0	1	0	0	0	0	14.3765	0
423	2	1	3	1	2	1	1	0	0	0	0	14.3765	0
424	5	1	2	1	2	1	1	0	0	1	0	14.3765	0
425	2	1	4	1	2	1	1	0	0	0	0	14.3765	0
426	3	1	4	1	2	0	1	0	0	0	0	14.3765	0
427	2	1	3	1	2	1	1	1	0	0	0	14.3737	0
428	1	1	4	1	2	1	0	1	0	0	0	14.3737	0
429	4	1	3	1	2	1	1	1	0	0	0	14.3737	0
430	4	1	3	1	2	1	0	1	0	0	0	14.3737	0
431	3	1	4	1	2	1	0	1	0	0	0	14.3737	0
432	1	1	3	1	1	1	1	1	0	0	0	14.371	0
433	4	1	4	2	1	1	0	1	0	0	0	14.371	0
434	1	1	3	1	2	0	1	0	0	0	0	14.3682	0
435	4	1	4	1	2	1	1	0	0	0	0	14.3682	0
436	4	1	3	1	2	0	1	0	0	0	0	14.3655	0
437	1	1	3	1	2	1	1	1	0	0	0	14.3655	0
438	1	1	3	1	1	0	0	1	0	0	0	14.3655	0
439	1	1	3	1	2	1	1	1	0	0	0	14.3655	0
440	3	1	4	1	1	1	1	1	0	0	0	14.3655	0
441	6	1	4	1	1	0	1	1	0	0	0	14.3628	0
442	3	1	4	1	2	1	1	0	0	0	0	14.3628	0
443	3	1	3	1	2	1	0	0	0	0	0	14.3628	0
444	2	1	3	1	2	1	1	0	0	1	0	14.3628	0
445	5	1	4	1	1	1	1	0	0	0	0	14.3628	0
446	3	1	4	1	1	1	0	1	0	0	0	14.3628	0
447	3	1	4	1	2	1	0	0	0	0	0	14.3628	0
448	1	1	2	1	2	0	1	0	0	0	0	14.36	0
449	4	1	4	1	1	1	1	0	0	0	0	14.36	0
450	5	1	4	1	1	1	1	0	0	0	0	14.36	0
451	2	1	3	1	2	1	1	1	0	0	0	14.3573	0
452	2	1	2	1	1	0	0	1	0	1	0	14.3573	0
453	1	1	2	1	2	1	1	0	0	1	0	14.3573	0
454	2	1	4	1	1	1	1	0	0	0	0	14.3573	0
455	3	1	4	1	1	1	1	1	0	1	0	14.3573	0
456	3	1	4	1	1	1	1	1	0	0	0	14.3573	0
457	2	1	3	1	2	1	1	1	0	0	0	14.3573	0
458	4	1	4	1	1	1	1	0	0	0	0	14.3573	0
459	3	1	3	1	2	0	1	1	0	0	0	14.3573	0
460	1	1	3	1	2	1	0	1	0	0	0	14.3573	0
461	1	1	3	1	2	1	1	1	0	0	0	14.3573	0
462	3	1	3	1	2	1	1	1	0	1	0	14.3573	0
463	3	1	4	1	2	1	1	1	0	0	0	14.3573	0
464	4	1	3	1	1	1	1	1	0	1	0	14.3573	0
465	3	1	3	1	2	1	1	0	0	0	0	14.3573	0
466	3	1	4	1	2	1	1	1	0	0	0	14.3573	0
467	3	1	4	1	2	1	1	0	0	0	0	14.3546	0
468	4	1	4	1	1	1	1	0	0	0	0	14.3546	0
469	5	1	2	1	1	1	1	0	0	0	0	14.3546	0
470	2	1	3	1	2	1	1	0	0	0	0	14.3847	0
471	3	1	3	1	2	1	1	1	0	0	0	14.3847	0
472	1	1	3	1	1	0	1	1	0	0	0	14.3819	0
473	3	1	4	1	2	0	1	0	0	1	0	14.3819	0
474	1	1	3	1	2	0	0	1	0	0	0	14.3819	0
475	2	1	4	1	2	1	1	0	0	0	0	14.3819	0
476	3	1	4	1	2	1	1	0	0	0	0	14.3819	0
477	4	1	4	1	2	1	0	0	0	0	0	14.3819	0
478	2	1	4	1	1	0	0	1	0	0	0	14.3792	0
479	2	1	4	1	1	1	1	1	0	0	0	14.3792	0
480	1	1	3	1	1	0	0	1	0	0	0	14.3792	0
481	1	1	2	1	1	0	1	1	0	0	0	14.3792	0
482	3	1	3	1	2	1	1	1	0	0	0	14.3792	0
483	3	1	3	1	2	1	1	0	0	1	0	14.3792	0
484	7	1	3	1	2	1	1	1	0	0	0	14.3792	0
485	5	1	3	1	2	1	1	1	0	0	1	14.3792	0
486	5	1	4	1	2	1	1	1	0	0	0	14.3765	0
487	4	1	4	1	1	1	1	0	0	0	0	14.3765	0
488	3	1	4	1	2	1	1	1	0	0	0	14.3765	0
489	1	1	3	1	2	1	1	1	0	0	0	14.3765	0
490	4	1	3	1	2	1	1	1	0	0	0	14.3765	0
491	2	1	3	1	2	1	1	0	0	0	0	14.3765	0
492	1	1	3	1	1	1	1	0	0	0	0	14.3765	0
493	6	1	4	1	2	1	1	0	0	1	0	14.3737	0
494	6	1	3	1	2	1	1	0	0	0	0	14.3737	0
495	2	1	4	1	2	0	1	0	0	0	0	14.3436	0
496	6	1	2	1	2	1	1	1	0	0	0	14.3737	0
497	1	1	3	1	2	0	1	0	0	0	0	14.3436	0
498	1	1	3	1	1	0	1	0	0	0	0	14.3436	0
499	1	1	3	1	1	1	1	0	0	0	0	14.371	0
500	2	1	3	1	1	0	1	0	0	0	0	14.371	0
501	2	1	3	1	2	1	1	0	0	0	0	14.3436	0
502	1	1	2	1	1	1	1	0	0	0	0	14.371	0
503	7	1	4	1	2	1	0	1	0	0	0	14.371	0
504	3	1	4	1	1	1	1	1	0	0	1	14.3436	0
505	6	1	4	1	2	1	1	0	0	0	0	14.3682	0
506	2	1	3	1	2	1	1	0	0	1	0	14.3682	0
507	3	1	3	1	2	1	1	0	0	0	0	14.3682	0
508	3	1	3	1	1	1	0	1	0	0	0	14.3682	0
509	2	1	3	1	1	1	1	0	0	0	0	14.3655	0
510	3	1	4	1	1	1	1	0	0	1	0	14.3655	0
511	3	1	3	1	2	1	0	1	0	0	0	14.3655	0
512	2	1	3	1	2	1	1	0	0	0	0	14.3655	0
513	3	1	3	1	2	1	1	0	0	0	0	14.3655	0
514	6	1	3	2	2	0	1	1	0	0	1	14.3655	0
515	5	1	3	1	2	1	1	0	0	0	0	14.3655	0
516	6	1	3	2	1	0	0	1	0	0	0	14.3655	0
517	4	1	4	1	1	1	1	0	0	0	0	14.3655	0
518	5	1	2	1	1	1	1	1	0	0	0	14.3655	0
519	3	1	4	1	2	1	1	1	0	0	0	14.3628	0
520	4	1	4	1	2	0	1	0	0	0	0	14.3628	0
521	4	1	3	1	1	1	1	0	0	0	0	14.3628	0
522	3	1	4	1	2	1	1	0	0	0	0	14.36	0
523	3	1	4	1	2	1	1	1	0	1	0	14.36	0
524	3	1	4	1	2	1	1	1	0	0	0	14.36	0
525	1	1	4	1	2	1	1	0	0	1	0	14.36	0
526	4	1	3	1	2	1	1	0	0	1	0	14.36	0
527	1	1	3	1	2	1	1	0	0	0	0	14.36	0
528	1	1	3	1	1	1	1	1	0	1	0	14.36	0
529	2	1	3	1	2	1	1	0	0	0	0	14.3546	0
530	3	1	4	1	2	1	1	1	0	1	0	14.3546	0
531	2	1	3	1	1	1	1	0	0	0	0	14.3546	0
532	2	1	3	1	2	1	0	0	0	1	0	14.3546	0
533	4	1	4	1	2	1	1	0	0	0	1	14.3546	0
534	2	1	3	1	2	1	0	1	0	0	0	14.3546	0
535	3	1	3	1	2	1	0	1	0	0	0	14.3847	0
536	3	1	4	1	2	1	1	1	0	1	0	14.3847	0
537	1	1	3	1	2	1	0	0	0	0	0	14.3847	0
538	1	1	3	1	2	1	1	0	0	1	0	14.3847	0
539	3	1	4	2	2	1	1	0	0	0	0	14.3847	0
540	1	1	3	1	1	1	0	0	0	0	0	14.3847	0
541	2	1	2	1	2	1	1	0	0	0	0	14.3847	0
542	5	1	4	1	2	1	1	0	0	1	0	14.3819	0
543	4	1	4	1	2	0	1	0	0	0	0	14.3819	0
544	2	1	4	1	2	1	1	0	0	0	0	14.3819	0
545	4	1	4	1	2	1	1	1	0	0	0	14.3819	0
546	3	1	3	1	2	1	0	1	0	1	0	14.3819	0
547	3	1	4	1	2	1	1	0	0	0	0	14.3819	0
548	3	1	2	1	2	1	0	0	0	0	0	14.3819	0
549	3	1	4	1	2	1	0	1	0	0	0	14.3819	0
550	1	1	3	1	2	1	1	0	0	0	0	14.3819	0
551	6	1	2	1	1	1	1	0	0	0	0	14.3792	0
552	1	1	2	1	1	0	0	1	1	1	1	14.3792	0
553	2	1	4	1	2	1	1	0	0	1	0	14.3765	0
554	1	1	3	1	1	1	1	0	0	1	0	14.3765	0
555	2	1	3	1	2	1	1	0	0	0	0	14.3765	0
556	4	1	4	1	2	1	0	1	0	0	0	14.3765	0
557	1	1	2	1	1	1	1	0	0	0	0	14.3792	0
558	4	1	2	1	2	1	1	0	0	1	0	14.3765	0
559	3	1	4	1	2	1	1	1	0	1	0	14.3765	0
560	3	1	3	1	2	1	1	0	0	0	0	14.3765	0
561	3	1	3	1	2	1	1	1	0	1	0	14.3765	0
562	2	1	4	1	2	0	1	0	0	0	0	14.3765	0
563	3	1	4	1	2	1	0	1	0	0	0	14.3737	0
564	1	1	3	1	1	0	1	0	0	0	0	14.3737	0
565	3	1	3	1	2	1	1	1	0	0	1	14.3737	0
566	4	1	4	1	2	1	1	0	0	0	0	14.3737	0
567	3	1	3	1	2	1	1	1	0	0	0	14.371	0
568	3	1	4	1	2	1	1	0	0	0	0	14.371	0
569	4	1	4	1	2	1	1	0	0	0	0	14.3682	0
570	1	1	3	1	2	1	0	0	0	1	0	14.3682	0
571	2	1	4	1	1	1	1	0	0	0	0	14.3682	0
572	3	1	2	1	2	1	1	0	0	0	0	14.3682	0
573	3	1	4	1	2	1	0	0	0	0	0	14.3655	0
574	2	1	4	1	1	1	1	0	0	0	0	14.3655	0
575	1	1	4	1	1	1	1	0	0	0	0	14.3655	0
576	5	1	4	2	2	1	0	1	0	1	0	14.3655	0
577	2	1	4	1	2	0	0	0	0	0	0	14.3655	0
578	4	1	4	2	2	1	1	0	0	1	0	14.3655	0
579	1	1	2	1	1	1	1	0	0	0	0	14.3655	0
580	4	1	4	1	2	1	1	0	0	0	0	14.3655	0
581	4	1	4	1	2	1	1	0	0	0	0	14.3628	0
582	1	1	2	1	1	0	0	1	0	0	0	14.3628	0
583	2	1	4	1	2	1	1	1	0	0	0	14.36	0
584	1	1	4	1	2	0	0	1	0	0	0	14.36	0
585	5	1	3	1	2	1	1	0	0	1	0	14.36	0
586	1	1	3	1	2	1	1	1	0	0	0	14.36	0
587	1	1	3	1	1	1	0	1	0	0	0	14.3573	0
588	1	1	3	1	2	1	1	0	0	0	0	14.3546	0
589	5	1	2	1	2	0	0	1	0	0	0	14.3546	0
590	4	1	4	1	1	1	1	1	0	0	0	14.3546	0
591	2	1	3	1	1	1	1	0	0	0	0	14.3518	0
592	3	1	4	1	2	1	1	0	0	0	0	14.3518	0
593	1	1	3	1	2	1	1	0	0	0	0	14.3518	0
594	3	1	3	1	2	1	1	0	0	0	0	14.3518	0
595	4	1	4	1	2	1	1	0	0	0	0	14.3518	0
596	1	1	3	1	2	1	1	0	0	0	0	14.5216	0
597	2	1	3	1	2	1	1	0	0	0	0	14.3518	0
598	2	1	3	1	2	1	1	0	0	0	0	14.3518	0
599	1	1	3	1	1	1	1	1	0	0	0	14.3491	0
600	2	1	3	1	1	1	1	1	0	0	0	14.3491	0
601	3	1	4	1	2	1	1	0	0	0	0	14.3491	0
602	2	1	4	1	2	1	0	1	0	0	0	14.3491	0
603	2	1	3	1	2	1	1	0	0	0	0	14.3491	0
604	2	1	3	1	2	1	1	1	0	0	0	14.3491	0
605	3	1	3	1	2	0	1	0	0	1	0	14.3491	0
606	3	1	2	1	1	1	0	0	0	0	0	14.3491	0
607	3	1	4	1	2	1	1	0	0	0	0	14.3491	0
608	1	1	3	1	2	1	0	0	0	0	0	14.3463	0
609	7	1	3	1	2	0	0	1	0	0	0	14.3463	0
610	3	1	3	1	2	1	1	1	0	0	0	14.3463	0
611	5	1	4	1	2	1	1	1	0	0	0	14.3463	0
612	4	1	4	1	2	1	1	0	0	0	0	14.3463	0
613	2	1	4	1	2	1	1	0	0	0	0	14.3463	0
614	2	1	3	2	1	1	1	0	0	0	0	14.3463	0
615	2	1	3	1	1	1	1	1	0	0	0	14.3463	0
616	3	1	4	1	2	1	1	0	0	0	0	14.3463	0
617	1	1	4	1	1	0	0	0	0	0	0	14.3463	0
618	1	1	3	1	1	1	1	0	0	0	0	14.3463	0
619	3	1	4	1	2	0	1	0	0	0	0	14.3436	0
620	2	1	4	1	2	1	0	1	0	0	0	14.3436	0
621	1	1	3	1	1	0	0	1	0	1	0	14.3436	0
622	2	1	4	1	1	1	1	1	0	0	0	14.3436	0
623	2	1	4	1	1	1	1	1	0	0	0	14.3518	0
624	3	1	3	1	2	1	0	1	0	0	0	14.3518	0
625	1	1	3	2	2	0	0	0	0	0	0	14.3518	0
626	1	1	3	1	2	0	1	0	0	0	0	14.3518	0
627	3	1	3	2	2	1	1	1	0	0	0	14.3518	0
628	2	1	4	1	2	0	1	1	0	0	0	14.3518	0
629	2	1	3	1	2	1	1	0	0	0	1	14.3518	0
630	5	1	2	1	1	1	1	0	0	0	0	14.3518	0
631	6	1	3	1	2	1	1	0	0	1	0	14.3518	0
632	1	1	3	1	2	1	1	0	0	1	0	14.3518	0
633	1	1	3	1	2	1	1	0	0	1	0	14.3491	0
634	2	1	3	1	1	0	1	0	0	0	0	14.3491	0
635	1	1	2	1	2	0	1	0	0	0	0	14.3491	0
636	1	1	4	1	1	1	1	0	0	0	0	14.3491	0
637	4	1	3	1	1	1	0	0	0	0	0	14.3491	0
638	1	1	3	1	2	1	1	0	0	1	0	14.3491	0
639	1	1	3	1	1	1	0	0	0	0	0	14.3491	0
640	1	1	3	1	2	0	1	0	0	0	0	14.3463	0
641	6	1	4	1	2	1	1	1	0	0	0	14.3463	0
642	1	1	3	1	1	1	1	0	0	0	0	14.3463	0
643	1	1	3	1	2	1	1	1	0	1	0	14.3463	0
644	6	1	3	1	2	1	1	1	0	1	0	14.3463	0
645	1	1	3	1	2	1	1	0	0	0	0	14.3463	0
646	5	1	4	1	1	1	0	0	0	0	0	14.3463	0
647	6	1	4	1	1	1	1	1	0	0	0	14.3463	0
648	2	1	2	1	1	1	1	1	0	0	1	14.3463	0
649	7	1	4	2	2	1	1	1	0	0	0	14.3463	0
650	4	1	3	1	2	0	1	1	0	0	0	14.3436	0
651	2	1	3	1	2	1	1	1	0	1	0	14.3518	0
652	4	1	3	1	1	0	1	0	0	0	0	14.3518	0
653	1	1	3	1	2	1	1	1	0	0	0	14.3518	0
654	2	1	3	1	1	1	1	0	0	0	0	14.3518	0
655	2	1	3	1	1	1	1	0	0	0	0	14.3518	0
656	1	1	4	1	2	1	1	0	0	1	0	14.3518	0
657	1	1	3	1	2	1	0	0	0	0	0	14.3518	0
658	3	1	3	1	2	1	1	0	0	1	0	14.3518	0
659	1	1	3	1	1	1	1	0	0	0	0	14.3518	0
660	4	1	4	1	2	1	1	1	0	1	0	14.3518	0
661	2	1	3	1	2	1	0	0	0	1	1	14.3518	0
662	2	1	4	1	2	1	0	1	0	0	0	14.3518	0
663	3	1	3	1	1	1	1	1	0	0	0	14.3491	0
664	4	1	4	1	1	1	1	1	0	1	0	14.3491	0
665	1	1	3	1	2	1	1	1	0	0	0	14.3491	0
666	1	1	3	1	2	0	1	1	0	0	1	14.3491	0
667	2	1	3	1	2	1	1	1	0	1	0	14.3491	0
668	3	1	4	1	2	0	1	1	0	1	0	14.3491	0
669	3	1	3	1	2	1	1	1	0	0	0	14.3463	0
670	3	1	4	1	2	1	0	1	0	0	0	14.3463	0
671	2	1	3	1	2	1	1	1	0	1	0	14.3463	0
672	3	1	3	1	2	1	1	1	0	0	0	14.3463	0
673	4	1	3	1	2	1	1	0	0	0	0	14.3463	0
674	1	1	2	1	1	1	0	1	0	0	0	14.3463	0
675	4	1	4	1	1	1	1	1	0	0	0	14.3463	0
676	6	1	4	1	2	1	1	1	0	0	0	14.3463	0
677	2	1	3	1	1	1	1	1	0	0	0	14.3463	0
678	2	1	3	1	2	1	1	0	0	0	1	14.3463	0
679	1	1	3	1	2	1	1	1	0	0	0	14.3436	0
680	4	1	4	1	2	1	1	0	0	1	0	14.3436	0
681	2	1	4	1	1	1	1	0	0	1	0	14.3436	0
682	2	1	4	1	2	1	1	1	0	0	0	14.3436	0
683	1	1	3	1	2	1	1	1	0	0	0	14.3436	0
684	7	1	4	1	2	1	1	1	0	0	0	14.5708	0
685	2	1	4	1	2	0	1	1	0	0	0	14.5708	0
686	6	1	4	1	1	1	0	1	0	1	0	14.5708	0
687	6	1	4	1	1	1	0	1	0	0	0	14.5599	0
688	4	1	3	1	2	0	1	0	0	0	0	14.5708	0
689	5	1	3	1	2	1	1	1	0	1	0	14.5708	0
690	1	1	3	1	2	1	1	0	0	0	0	14.5708	0
691	2	1	4	1	2	1	1	0	0	0	0	14.5708	0
692	2	1	3	1	2	1	0	1	0	0	0	14.5708	0
693	4	1	4	1	2	1	1	1	0	0	0	14.5708	0
694	1	1	3	1	2	1	1	0	0	0	0	14.5708	0
695	2	1	3	1	2	1	1	0	0	0	0	14.5708	0
696	1	1	4	1	2	1	1	1	0	1	0	14.5708	0
697	1	1	4	1	2	1	0	1	0	0	0	14.5681	0
698	2	1	3	1	2	1	0	1	0	0	0	14.5681	0
699	3	1	4	1	2	1	1	1	0	0	0	14.5681	0
700	2	1	4	1	2	1	0	1	0	0	0	14.5681	0
701	1	1	3	1	2	1	1	0	0	0	0	14.5681	0
702	6	1	2	1	2	1	1	1	0	0	0	14.5681	0
703	3	1	4	1	1	1	1	1	0	0	0	14.5681	0
704	2	1	3	1	1	0	0	0	0	0	0	14.5681	0
705	2	1	2	1	2	1	1	0	0	0	0	14.5681	0
706	1	1	3	1	2	1	1	0	0	0	0	14.5681	0
707	2	1	3	1	2	1	1	0	1	1	0	14.5681	0
708	1	1	2	1	1	0	1	1	0	1	0	14.5681	0
709	2	1	3	1	2	1	0	0	0	0	0	14.5681	0
710	4	1	4	1	1	1	1	1	0	0	0	14.5681	0
711	6	1	3	1	2	1	1	0	0	1	0	14.5654	0
712	4	1	3	1	2	0	0	1	0	1	0	14.5654	0
713	4	1	3	1	1	1	0	1	0	0	0	14.5654	0
714	6	1	3	1	2	1	1	0	0	0	0	14.5654	0
715	5	1	4	1	1	1	1	0	0	0	0	14.5626	0
716	4	1	4	1	2	0	0	0	0	0	0	14.5626	0
717	1	1	3	1	1	0	0	0	0	0	0	14.5654	0
718	4	1	3	1	2	1	1	1	0	1	0	14.5654	0
719	3	1	3	1	1	1	0	1	0	0	0	14.5654	0
720	6	1	4	1	2	1	1	1	0	0	1	14.5654	0
721	3	1	4	1	2	1	1	0	0	0	0	14.5654	0
722	6	1	4	1	2	1	1	1	0	0	0	14.5654	0
723	5	1	2	1	2	1	1	0	0	0	0	14.5654	0
724	3	1	4	1	2	1	1	0	0	0	0	14.5654	0
725	4	1	3	1	2	1	1	1	0	0	0	14.5654	0
726	1	1	3	1	2	1	1	0	0	0	0	14.5626	0
727	1	1	3	1	2	1	1	1	0	1	0	14.5599	0
728	3	1	3	2	2	1	1	1	0	0	0	14.5572	0
729	1	1	3	1	2	1	1	0	0	1	0	14.5544	0
730	2	1	3	1	2	1	1	0	0	0	0	14.5572	0
731	5	1	3	1	1	1	1	0	0	0	0	14.5572	0
732	3	1	3	1	2	1	1	0	0	0	0	14.5572	0
733	4	1	4	1	2	1	1	1	0	0	0	14.5572	0
734	3	1	4	1	1	0	1	0	0	0	0	14.5572	0
735	3	1	4	1	2	1	1	1	0	0	0	14.5572	0
736	5	1	2	1	2	0	1	0	0	0	0	14.5517	0
737	2	1	3	1	1	1	1	0	0	0	0	14.5517	0
738	3	1	4	1	2	1	1	0	0	0	0	14.5517	0
739	3	1	3	1	2	1	1	1	0	0	0	14.5489	0
740	2	1	3	1	2	1	1	0	0	0	0	14.5517	0
741	1	1	3	1	2	1	1	0	0	1	0	14.5489	0
742	4	1	3	2	2	1	0	0	0	0	0	14.5489	0
743	1	1	3	1	1	0	1	1	0	0	0	14.5489	0
744	2	1	3	1	1	1	1	0	0	0	0	14.5544	0
745	4	1	4	1	2	1	1	0	0	0	0	14.5544	0
746	2	1	4	1	1	1	1	1	0	1	0	14.5544	0
747	1	1	3	1	1	1	1	0	0	0	0	14.5544	0
748	3	1	3	1	2	1	1	0	0	0	0	14.5544	0
749	4	1	4	1	2	1	1	1	0	0	0	14.5544	0
750	6	1	3	1	1	1	1	0	0	0	0	14.5517	0
751	5	1	3	1	1	0	1	1	0	0	0	14.5517	0
752	4	1	4	1	2	1	1	1	0	0	0	14.5517	0
753	2	1	3	1	2	1	1	1	0	1	0	14.5489	0
754	3	1	3	1	2	1	1	0	0	1	0	14.5489	0
755	1	1	2	1	2	1	1	0	0	0	0	14.5489	0
756	5	1	4	1	1	1	1	0	0	0	0	14.5489	0
757	4	1	3	2	2	1	0	0	0	0	0	14.5489	0
758	2	1	3	1	2	1	1	0	0	0	0	14.5489	0
759	3	1	4	1	2	1	1	0	0	0	0	14.5489	0
760	3	1	3	1	1	1	1	1	0	0	0	14.5489	0
761	2	1	4	1	1	0	1	0	0	0	0	14.5352	0
762	4	1	3	1	1	1	1	0	0	0	0	14.5352	0
763	5	1	3	1	1	1	1	1	0	0	0	14.5352	0
764	6	1	3	2	2	0	0	0	0	0	0	14.5352	0
765	5	1	3	1	2	1	0	0	0	0	0	14.5352	0
766	5	1	4	2	1	1	1	0	0	0	0	14.5352	0
767	2	1	2	1	2	1	0	0	0	1	0	14.5352	0
768	2	1	3	1	1	1	1	0	0	0	0	14.5352	0
769	1	1	3	1	2	1	0	1	0	0	0	14.5352	0
770	2	1	4	1	1	1	0	0	0	0	0	14.5352	0
771	4	1	3	1	1	0	0	1	0	0	0	14.5352	0
772	2	1	4	1	2	1	1	0	0	1	0	14.5352	0
773	2	1	4	1	2	1	1	1	0	0	0	14.5352	0
774	3	1	3	1	2	1	1	1	0	0	0	14.5352	0
775	3	1	3	1	2	1	1	0	0	0	0	14.5352	0
776	4	1	4	1	1	1	1	0	0	0	0	14.5352	0
777	3	1	3	1	2	1	0	0	0	0	0	14.5352	0
778	2	1	4	1	2	1	1	0	0	0	0	14.5325	0
779	5	1	4	1	2	1	1	1	0	0	0	14.5325	0
780	3	1	3	1	1	1	1	0	0	0	0	14.5325	0
781	2	1	3	1	1	0	0	0	0	0	0	14.5325	0
782	4	1	4	1	1	1	0	0	0	0	0	14.5325	0
783	4	1	4	1	2	0	0	1	0	0	0	14.5325	0
784	2	1	4	1	2	0	1	1	0	0	0	14.5325	0
785	4	1	3	1	1	1	1	1	0	1	0	14.5325	0
786	1	1	3	1	1	1	0	0	0	1	0	14.5325	0
787	2	1	3	1	2	0	1	0	0	0	0	14.5325	0
788	2	1	3	1	1	0	1	0	0	1	0	14.5325	0
789	4	1	4	2	2	1	1	0	0	0	0	14.5325	0
790	1	1	4	1	1	1	0	0	0	0	0	14.5298	0
791	1	1	3	1	1	1	1	1	0	0	0	14.5298	0
792	2	1	2	1	2	1	0	0	0	0	0	14.5298	0
793	5	1	1	1	2	1	1	0	0	0	0	14.5298	0
794	2	1	3	1	2	1	1	0	0	0	0	14.527	0
795	3	1	4	1	1	1	1	0	0	0	0	14.527	0
796	3	1	4	1	1	1	1	1	0	0	0	14.527	0
797	2	1	4	1	1	1	0	0	0	0	0	14.527	0
798	2	1	4	1	2	1	1	0	0	1	0	14.527	0
799	3	1	3	2	2	1	1	1	0	0	0	14.527	0
800	2	1	4	1	2	0	0	1	0	0	0	14.527	0
801	4	1	3	1	2	1	1	0	0	1	0	14.527	0
802	4	1	3	1	2	1	1	0	0	1	0	14.527	0
803	2	1	3	1	1	0	1	0	0	1	0	14.5243	0
804	2	1	3	1	2	1	0	1	0	0	0	14.5243	0
805	3	1	4	1	2	1	1	0	0	0	0	14.5243	0
806	3	1	4	1	1	1	1	1	0	0	0	14.5243	0
807	7	1	3	1	2	1	1	1	0	0	0	14.5243	0
808	2	1	3	1	1	1	1	1	0	0	0	14.5243	0
809	3	1	2	1	2	0	0	1	0	0	0	14.5243	0
810	2	1	3	1	1	1	0	0	0	0	0	14.5243	0
811	1	1	3	1	1	0	0	0	0	0	0	14.5243	0
812	3	1	3	1	2	0	1	0	0	0	0	14.5216	0
813	6	1	4	1	2	0	1	0	0	0	0	14.5216	0
814	1	1	3	1	1	0	1	0	0	0	0	14.5216	0
815	4	1	4	1	1	1	1	1	0	0	0	14.5243	0
816	7	1	4	1	1	0	1	1	0	0	0	14.5216	0
817	4	1	3	1	2	1	0	1	0	0	0	14.5216	0
818	1	1	4	1	2	1	0	1	0	1	0	14.5243	0
819	5	1	3	1	2	1	1	0	0	1	0	14.5216	0
820	3	1	3	1	2	1	0	1	0	0	0	14.5216	0
821	4	1	3	1	2	0	1	1	0	1	0	14.5188	0
822	1	1	3	2	2	1	1	1	0	0	0	14.5188	0
823	3	1	4	1	1	1	0	0	0	0	0	14.5188	0
824	4	1	3	1	2	1	0	1	0	0	0	14.5188	0
825	4	1	3	1	2	0	1	0	0	0	0	14.5188	0
826	3	1	4	2	1	1	1	0	0	1	0	14.5188	0
827	2	1	4	1	1	1	1	0	0	0	0	14.5188	0
828	3	1	3	1	2	0	1	0	0	1	0	14.5188	0
829	5	1	3	1	2	1	1	0	0	0	0	14.5188	0
830	2	1	3	1	2	0	0	0	0	0	0	14.5188	0
831	2	1	3	1	2	1	1	0	0	0	0	14.5188	0
832	4	1	4	1	1	1	1	0	0	1	0	14.5188	0
833	4	1	3	1	1	1	1	0	0	0	0	14.5161	0
834	3	1	4	1	1	1	1	0	0	0	0	14.5161	0
835	2	1	2	1	1	0	0	1	0	0	0	14.5161	0
836	1	1	3	1	2	1	0	1	0	0	0	14.5161	0
837	3	1	3	1	2	0	1	1	0	1	0	14.5161	0
838	1	1	3	1	2	0	1	0	0	0	0	14.5161	0
839	2	1	3	1	2	1	1	0	0	0	0	14.5161	0
840	2	1	3	1	2	1	1	0	0	0	0	14.5133	0
841	4	1	4	1	2	1	0	0	0	0	0	13.6153	0
842	2	1	3	1	2	1	1	1	0	0	0	13.6153	0
843	3	1	2	1	1	1	1	0	0	0	0	13.6153	0
844	4	1	4	1	2	1	1	1	0	0	0	13.6153	0
845	4	1	4	1	2	1	1	0	0	0	0	13.6153	0
846	4	1	3	1	2	1	1	0	0	0	0	13.6153	0
847	1	1	3	2	1	1	1	0	0	0	0	13.6126	0
848	3	1	4	1	2	1	1	0	0	0	0	13.6126	0
849	2	1	3	1	1	0	1	0	0	0	0	13.6126	0
850	3	1	4	1	2	1	1	1	0	0	0	13.6126	0
851	3	1	3	1	1	1	0	0	0	0	0	13.6126	0
852	5	1	3	1	2	0	0	0	0	0	0	13.6126	0
853	3	1	1	1	2	1	1	0	0	0	0	13.6126	0
854	2	1	3	1	1	1	1	0	0	0	0	13.6126	0
855	1	1	3	1	2	1	1	0	0	0	0	13.6126	0
856	4	1	4	1	2	1	1	0	0	1	0	13.6099	0
857	2	1	3	1	2	1	1	0	0	0	0	13.6099	0
858	1	1	2	1	1	1	1	0	0	0	0	13.6099	0
859	4	1	4	1	2	1	1	0	0	0	0	13.6099	0
860	4	1	2	1	2	1	1	0	0	0	0	13.6099	0
861	2	1	3	1	2	1	1	0	0	1	0	13.6099	0
862	7	1	4	1	1	1	1	0	0	1	0	13.6071	0
863	6	1	4	1	1	1	1	0	0	0	0	13.6071	0
864	1	1	3	1	1	1	1	0	0	0	0	13.6071	0
865	1	1	3	1	2	1	0	1	0	0	0	13.6071	0
866	1	1	2	1	2	1	0	0	0	0	0	13.6071	0
867	4	1	4	1	2	1	1	0	0	0	0	13.6071	0
868	2	1	3	1	2	0	0	1	0	0	0	13.6071	0
869	1	1	4	1	2	1	0	0	0	0	0	13.6071	0
870	3	1	4	2	2	1	1	0	0	0	0	13.6071	0
871	1	1	3	1	2	1	0	0	0	0	0	13.6153	0
872	4	1	4	1	1	1	1	0	0	1	0	13.6153	0
873	6	1	4	1	2	1	0	0	0	0	0	13.6153	0
874	1	1	3	1	2	1	0	0	0	0	0	13.6153	0
875	1	1	3	1	2	1	1	0	0	0	0	13.6153	0
876	2	1	3	1	1	1	1	1	0	0	0	13.6153	0
877	1	1	4	1	1	0	1	0	0	1	0	13.6153	0
878	4	1	4	1	2	1	1	0	0	0	0	13.6153	0
879	5	1	3	1	2	1	1	0	0	1	0	13.6153	0
880	3	1	3	1	2	0	0	0	0	0	0	13.6153	0
881	6	1	4	1	2	1	0	0	0	0	0	13.6153	0
882	5	1	3	1	1	1	1	0	0	0	0	13.6153	0
883	3	1	4	1	2	1	1	0	0	0	0	13.6126	0
884	2	1	2	1	1	1	1	0	0	0	0	13.6126	0
885	3	1	4	1	2	1	1	1	0	1	0	13.6126	0
886	5	1	4	1	2	1	1	0	0	0	0	13.6126	0
887	1	1	3	1	2	1	0	0	0	0	0	13.6126	0
888	6	1	4	1	2	1	1	0	0	0	0	13.6126	0
889	3	1	4	1	1	1	0	0	0	0	0	13.6126	0
890	2	1	3	1	1	0	1	0	0	0	0	13.6099	0
891	1	1	1	1	1	0	0	0	0	0	0	13.6099	0
892	1	1	4	1	2	0	1	0	0	0	0	13.6099	0
893	4	1	3	1	1	1	0	1	0	0	0	13.6099	0
894	4	1	4	1	2	1	1	0	0	1	0	13.6099	0
895	2	1	4	2	1	1	1	1	0	0	0	13.6099	0
896	2	1	3	1	2	1	1	0	0	0	0	13.6099	0
897	4	1	3	1	2	0	0	1	0	0	0	13.6099	0
898	2	1	4	1	2	1	1	0	0	0	0	13.6099	0
899	1	1	4	1	1	1	1	0	0	0	0	13.6099	0
900	3	1	4	2	2	1	0	1	0	0	0	13.6099	0
901	1	1	3	1	2	0	1	0	0	0	0	13.6099	0
902	2	1	4	1	2	1	0	1	0	0	0	13.6099	0
903	3	1	4	2	2	1	1	0	0	1	0	13.6071	0
904	2	1	4	1	2	1	1	1	0	0	0	13.6071	0
905	3	1	4	1	1	1	1	0	0	0	0	13.6071	0
906	5	1	4	1	1	1	0	1	0	1	0	13.6071	0
907	4	1	2	1	2	1	0	0	0	0	0	13.6071	0
908	1	1	3	1	2	1	0	0	0	0	0	13.6071	0
909	1	1	4	1	2	1	1	0	0	0	0	13.6071	0
910	1	1	2	1	1	0	0	0	0	0	0	13.6071	0
911	1	1	3	1	2	1	1	1	0	1	0	13.6071	0
912	3	1	1	1	2	1	1	0	0	1	0	13.6071	0
913	2	1	3	1	1	0	1	0	0	0	0	13.6071	0
914	4	1	4	1	2	1	1	0	0	0	0	13.6071	0
915	3	1	4	1	2	1	1	0	0	0	0	13.6071	0
916	4	1	4	1	2	1	1	1	0	0	0	13.577	0
917	4	1	3	1	2	1	1	0	0	1	1	13.577	0
918	6	1	3	1	1	1	0	0	0	1	0	13.577	0
919	4	1	3	1	2	1	1	0	0	0	0	13.577	0
920	6	1	3	1	1	0	1	0	0	0	0	13.577	0
921	3	1	3	1	1	1	0	1	0	1	0	13.577	0
922	1	1	2	1	1	1	0	0	0	0	0	13.577	0
923	4	1	3	2	1	0	1	1	0	0	0	13.577	0
924	3	1	3	1	2	1	0	1	0	0	0	13.577	0
925	5	1	4	2	2	1	0	0	0	0	0	13.5743	0
926	5	1	4	1	2	1	1	0	0	0	0	13.5743	0
927	3	1	3	1	2	1	0	1	0	0	0	13.5743	0
928	7	1	3	1	2	1	1	0	0	1	0	13.5743	0
929	4	1	3	1	1	1	0	1	0	0	0	13.5743	0
930	5	1	3	1	1	1	1	1	0	1	0	13.5743	0
931	6	1	4	1	2	0	1	1	0	0	0	13.5743	0
932	1	1	3	1	2	1	1	0	0	0	0	13.5743	0
933	2	1	3	1	1	1	0	0	0	0	0	13.5743	0
934	1	1	3	1	1	1	1	0	0	1	0	13.5743	0
935	6	1	4	1	2	1	0	1	0	1	0	13.5715	0
936	5	1	4	1	1	1	0	1	0	1	0	13.5715	0
937	1	1	3	1	2	1	1	0	0	0	0	13.5715	0
938	4	1	3	1	2	1	0	0	0	0	0	13.5715	0
939	2	1	3	1	2	1	0	0	0	1	0	13.5715	0
940	4	1	4	1	2	1	1	1	0	1	0	13.5715	0
941	6	1	3	1	2	0	1	0	0	0	0	13.5715	0
942	4	1	3	1	1	1	1	0	0	1	0	13.5715	0
943	7	1	4	1	2	1	1	0	0	0	0	13.5715	0
944	1	1	2	1	1	1	1	1	0	0	0	13.5715	0
945	1	1	3	1	1	1	1	0	0	0	0	13.5715	0
946	5	1	4	1	2	1	1	0	0	0	0	13.5688	0
947	4	1	4	1	2	1	1	0	0	0	0	13.5688	0
948	2	1	4	1	2	1	1	1	0	0	1	13.5688	0
949	4	1	4	1	2	1	1	0	0	0	0	13.577	0
950	2	1	4	1	2	1	1	1	0	0	0	13.577	0
951	3	1	3	1	1	1	1	0	0	0	0	13.577	0
952	3	1	3	1	2	1	0	0	0	0	0	13.577	0
953	4	1	4	1	2	1	0	0	0	0	0	13.577	0
954	2	1	2	1	1	1	1	0	0	0	0	13.577	0
955	1	1	2	1	2	1	1	0	0	0	0	13.577	0
956	2	1	3	2	2	1	1	0	0	1	0	13.5743	0
957	4	1	3	1	1	1	1	0	0	1	0	13.5743	0
958	3	1	3	1	1	1	1	0	0	0	0	13.5743	0
959	3	1	3	1	1	0	0	1	0	1	0	13.5743	0
960	2	1	3	1	1	0	1	1	0	1	0	13.5743	0
961	2	1	4	2	2	0	0	0	0	1	0	13.5743	0
962	4	1	4	1	2	1	1	1	0	0	0	13.5743	0
963	5	1	4	1	2	0	0	0	0	0	0	13.5743	0
964	2	1	3	1	1	1	0	1	0	1	0	13.5743	0
965	3	1	3	1	2	1	1	1	0	0	0	13.5743	0
966	5	1	4	1	2	1	1	1	0	0	0	13.5715	0
967	2	1	3	1	1	1	1	0	0	0	0	13.5715	0
968	2	1	4	1	2	1	1	0	0	0	0	13.5715	0
969	3	1	3	1	2	1	1	0	0	0	0	13.5715	0
970	4	1	3	1	2	0	1	0	0	0	0	13.5715	0
971	1	1	3	1	2	1	0	0	0	0	0	13.5715	0
972	3	1	4	1	1	1	0	0	0	0	0	13.5715	0
973	1	1	3	1	1	1	1	0	0	0	0	13.5715	0
974	3	1	3	1	1	1	1	0	0	0	0	13.5715	0
975	3	1	4	1	2	1	1	0	0	0	0	13.5688	0
976	5	1	4	1	2	1	0	0	0	0	0	13.5688	0
977	4	1	3	2	2	0	1	0	0	0	0	13.5688	0
978	4	1	3	1	1	1	1	0	0	0	0	13.5688	0
979	3	1	4	2	2	1	1	0	0	0	0	13.5688	0
980	5	1	3	1	2	1	1	0	0	0	0	13.5661	0
981	4	1	4	1	2	0	1	0	1	0	0	13.5661	0
982	2	1	4	1	2	1	1	0	0	0	0	13.5661	0
983	3	1	3	1	2	1	1	1	0	1	0	14.4969	0
984	2	1	4	1	1	1	1	1	0	1	0	14.4969	0
985	6	1	4	1	2	1	1	0	0	0	0	14.4969	0
986	5	1	4	1	1	1	1	1	0	0	0	14.4969	0
987	2	1	3	1	2	1	1	1	0	0	0	14.4969	0
988	4	1	4	1	2	1	1	0	0	0	0	14.4969	0
989	2	1	2	1	2	1	1	1	0	0	0	14.4969	0
990	1	1	3	1	1	1	1	1	0	0	0	14.4942	0
991	3	1	4	1	2	1	1	0	0	0	0	14.4942	0
992	1	1	3	1	1	1	0	0	0	0	0	14.4942	0
993	1	1	2	1	1	1	1	1	0	0	0	14.4942	0
994	4	1	4	1	2	1	1	0	0	0	0	14.4942	0
995	5	1	4	1	2	1	1	1	0	0	0	14.4942	0
996	1	1	2	1	1	1	1	0	0	0	0	14.4942	0
997	4	1	4	1	1	1	1	0	0	0	0	14.4942	0
998	1	1	3	1	1	0	1	1	0	0	0	14.4914	0
999	3	1	3	1	2	1	1	0	0	0	0	14.4914	0
1000	4	1	3	1	2	1	1	0	0	0	0	14.4914	0
1001	3	1	4	1	2	1	1	1	0	1	0	14.4914	0
1002	1	1	2	1	2	1	1	0	0	1	0	14.4887	0
1003	3	1	4	1	2	1	1	1	0	0	0	14.4887	0
1004	4	1	3	1	1	1	1	1	0	0	0	14.4887	0
1005	2	1	3	1	1	1	1	1	0	0	0	14.4887	0
1006	3	1	3	1	1	1	1	0	0	0	0	14.4887	0
1007	4	1	3	1	1	1	0	0	0	0	0	14.4969	0
1008	4	1	4	1	2	1	1	1	0	1	0	14.4969	0
1009	3	1	4	1	2	1	0	1	0	0	0	14.4969	0
1010	3	1	4	1	2	1	1	1	0	0	0	14.4969	0
1011	4	1	3	1	2	1	1	1	0	0	0	14.4969	0
1012	3	1	4	1	2	1	1	1	0	0	0	14.4969	0
1013	3	1	4	1	1	0	1	1	0	0	0	14.4969	0
1014	4	1	3	1	2	1	1	0	0	0	0	14.4969	0
1015	1	1	2	1	1	1	0	1	0	1	0	14.4969	0
1016	2	1	4	1	2	1	1	1	0	0	0	14.4969	0
1017	6	1	4	1	2	1	1	1	0	0	0	14.4887	0
1018	4	1	3	1	2	1	1	1	0	0	0	14.4887	0
1019	2	1	4	1	2	1	0	1	0	0	1	14.4887	0
1020	2	1	4	1	2	1	1	0	0	0	0	14.4887	0
1021	3	1	2	1	2	1	1	1	0	1	0	14.4942	0
1022	2	1	3	2	2	1	1	1	0	1	0	14.4942	0
1023	1	1	2	1	2	1	0	1	0	0	0	14.4942	0
1024	5	1	3	1	2	1	1	1	0	1	0	14.4942	0
1025	1	1	3	1	1	1	0	1	0	0	0	14.4942	0
1026	2	1	4	1	1	1	1	0	0	0	0	14.4942	0
1027	3	1	4	1	2	1	1	1	0	1	0	14.4942	0
1028	3	1	2	1	2	1	1	0	0	0	0	14.4942	0
1029	2	1	3	1	1	1	1	1	0	1	0	14.4942	0
1030	2	1	2	1	2	1	1	1	0	1	0	14.4942	0
1031	5	1	3	1	2	1	1	1	0	0	0	14.4942	0
1032	4	1	4	1	2	1	1	0	0	1	0	14.4942	0
1033	3	1	3	1	2	1	1	0	0	1	0	14.4914	0
1034	4	1	3	1	1	1	1	0	0	0	0	14.4914	0
1035	1	1	3	1	2	1	1	1	0	0	0	14.4914	0
1036	3	1	3	1	2	1	0	1	0	0	0	14.4914	0
1037	6	1	4	1	2	1	1	1	0	0	0	14.4914	0
1038	4	1	2	1	2	1	1	1	0	0	0	14.4914	0
1039	1	1	3	1	2	0	0	0	0	0	0	14.4914	0
1040	3	1	3	1	1	1	1	0	0	0	0	14.4914	0
1041	1	1	2	1	2	1	1	0	0	0	0	14.4914	0
1042	5	1	4	1	2	1	1	0	0	0	0	14.4914	0
1043	5	1	3	1	2	1	1	0	0	1	0	14.4914	0
1044	2	1	3	1	1	0	1	0	0	1	0	14.4914	0
1045	4	1	4	1	2	1	1	1	0	1	0	14.4914	0
1046	4	1	4	1	1	1	1	0	0	0	0	14.4832	0
1047	1	1	2	1	2	1	1	0	0	0	0	14.4832	0
1048	2	1	2	1	1	1	0	1	0	0	0	14.4832	0
1049	2	1	4	1	2	1	1	0	0	0	0	14.4832	0
1050	4	1	3	1	2	0	1	1	0	0	0	14.4832	0
1051	3	1	3	1	2	1	1	0	0	0	0	14.4832	0
1052	1	1	2	1	1	1	1	0	0	0	0	14.4832	0
1053	2	1	2	1	2	1	0	0	0	0	0	14.4832	0
1054	4	1	3	1	2	1	1	0	0	0	0	14.4832	0
1055	2	1	2	1	2	1	1	1	0	1	0	14.4832	0
1056	2	1	3	1	2	1	1	1	0	0	0	14.4832	0
1057	5	1	4	1	2	1	1	1	0	0	0	14.4832	0
1058	7	1	4	1	2	1	1	0	0	0	0	14.4832	0
1059	5	1	2	1	1	0	0	1	0	0	0	14.4832	0
1060	2	1	3	1	1	1	1	1	0	1	0	14.4832	0
1061	1	1	3	1	1	1	0	1	0	0	0	14.4832	0
1062	3	1	2	1	2	1	0	0	0	0	0	14.4832	0
1063	6	1	4	1	2	1	1	0	0	0	0	14.4832	0
1064	3	1	2	1	1	1	1	0	0	1	0	14.4832	0
1065	4	1	4	1	1	1	1	1	0	0	0	14.4832	0
1066	3	1	3	1	2	1	1	1	0	0	0	14.4832	0
1067	2	1	3	1	2	1	1	1	0	0	0	14.4832	0
1068	3	1	3	1	1	1	0	0	0	1	0	14.4832	0
1069	6	1	2	2	2	1	1	1	0	0	0	14.4832	0
1070	5	1	4	1	2	1	1	0	0	0	0	14.4832	0
1071	3	1	3	1	2	1	0	1	0	0	0	14.4805	0
1072	3	1	2	1	1	1	1	1	0	1	0	14.4805	0
1073	3	1	3	1	2	1	1	0	0	0	0	14.4805	0
1074	2	1	4	1	2	1	1	0	0	1	0	14.4805	0
1075	6	1	4	1	1	0	1	1	0	0	0	14.4805	0
1076	6	1	4	1	2	1	0	1	0	0	0	14.4805	0
1077	7	1	4	1	2	0	1	1	0	0	0	14.4805	0
1078	2	1	3	1	2	1	0	1	0	1	0	14.4805	0
1079	1	1	3	1	1	1	0	1	0	0	0	14.4805	0
1080	3	1	2	1	2	1	0	0	0	0	0	14.4778	0
1081	2	1	3	1	2	1	0	1	0	0	0	14.4778	0
1082	2	1	3	1	1	0	1	1	0	0	0	14.4778	0
1083	5	1	3	1	2	1	1	0	0	1	0	14.4778	0
1084	1	1	3	1	2	1	0	0	0	0	0	14.4778	0
1085	5	1	4	1	2	1	0	1	0	1	0	14.4778	0
1086	1	1	2	1	1	1	1	0	0	0	0	14.4778	0
1087	5	1	3	1	1	0	0	1	0	1	0	14.4778	0
1088	5	1	3	1	2	1	1	0	0	0	1	14.4778	0
1089	2	1	3	1	2	0	0	1	0	0	0	14.4778	0
1090	3	1	3	1	1	1	1	0	0	0	0	14.4778	0
1091	5	1	3	1	1	1	0	0	0	0	0	14.4778	0
1092	7	1	4	1	2	1	1	0	0	0	0	14.4778	0
1093	1	1	2	1	2	1	1	0	0	0	0	14.4778	0
1094	2	1	3	1	2	0	1	0	0	0	0	14.4778	0
1095	2	1	2	1	2	0	0	0	0	0	0	14.4778	0
1096	2	1	3	1	2	1	0	1	0	1	0	14.4778	0
1097	4	1	3	1	2	1	1	1	0	1	0	14.4778	0
1098	3	1	4	1	2	1	1	0	0	0	0	14.4778	0
1099	5	1	3	1	2	1	1	1	0	0	0	14.4778	0
1100	2	1	4	1	2	0	1	1	0	0	0	14.4778	0
1101	1	1	3	1	2	1	1	1	0	1	0	14.4778	0
1102	1	1	3	1	2	1	0	0	0	0	0	14.475	0
1103	2	1	3	1	2	1	1	1	0	0	0	14.475	0
1104	6	1	3	1	1	1	0	1	0	0	0	14.475	0
1105	5	1	4	1	2	1	0	1	0	0	0	14.475	0
1106	4	1	2	1	2	1	0	1	0	0	0	14.475	0
1107	4	1	3	1	2	1	1	1	0	0	0	14.475	0
1108	4	1	4	1	2	1	0	0	0	0	0	14.475	0
1109	3	1	3	1	2	1	1	1	0	0	0	14.475	0
1110	2	1	3	1	2	1	1	1	0	0	0	14.475	0
1111	3	1	4	1	1	1	1	1	0	0	0	14.475	0
1112	4	1	4	1	2	1	0	0	0	1	0	14.475	0
1113	2	1	3	1	2	1	0	1	0	0	0	14.475	0
1114	2	1	2	1	1	1	1	0	0	0	0	14.475	0
1115	2	1	3	1	2	1	0	0	0	0	0	14.475	0
1116	1	1	4	1	2	0	1	1	0	0	0	14.475	0
1117	5	1	4	1	1	1	1	1	0	0	0	14.475	0
1118	5	1	4	1	2	1	0	1	0	0	0	14.475	0
1119	6	1	4	1	1	0	0	0	0	1	0	13.6044	0
1120	3	1	4	1	2	1	1	0	0	1	0	13.6044	0
1121	4	1	3	1	2	0	1	0	0	1	0	13.6044	0
1122	3	1	3	1	2	1	1	1	0	1	0	13.6044	0
1123	5	1	4	1	2	1	1	1	0	1	0	13.6044	0
1124	2	1	3	1	1	1	1	0	0	1	0	13.6044	0
1125	3	1	4	1	1	1	0	1	0	0	0	13.6044	0
1126	2	1	3	1	2	1	0	0	0	0	0	13.6044	0
1127	4	1	4	1	2	1	1	0	0	0	0	13.6044	0
1128	4	1	3	1	2	1	1	1	0	0	0	13.6044	0
1129	1	1	2	1	1	1	1	0	0	1	0	13.6044	0
1130	3	1	4	1	2	1	0	0	0	0	0	13.6044	0
1131	7	1	4	1	2	1	1	0	0	0	0	13.6044	0
1132	2	1	4	1	2	1	1	0	0	0	0	13.6044	0
1133	4	1	4	1	2	0	1	0	0	0	0	13.6044	0
1134	2	1	2	1	2	1	0	1	0	0	0	13.6044	0
1135	2	1	3	1	1	0	0	0	0	0	0	13.6044	0
1136	4	1	4	1	2	1	1	0	0	0	0	13.6044	0
1137	1	1	4	1	2	0	0	0	0	1	0	13.6044	0
1138	2	1	3	1	1	1	1	0	0	0	0	13.6044	0
1139	3	1	3	1	1	1	1	1	0	0	0	13.6044	0
1140	3	1	4	1	2	1	1	1	0	0	0	13.6016	0
1141	1	1	3	1	2	1	1	0	0	0	0	13.6016	0
1142	2	1	3	1	1	1	1	1	0	0	0	13.6016	0
1143	5	1	3	1	1	1	0	0	0	0	0	13.6016	0
1144	3	1	4	1	2	1	0	0	0	1	0	13.6016	0
1145	1	1	3	1	2	1	0	0	0	0	0	13.6016	0
1146	3	1	2	1	2	1	1	0	0	0	0	13.6016	0
1147	6	1	4	1	2	1	1	0	0	0	0	13.5989	0
1148	4	1	2	1	1	0	1	0	0	0	0	13.5989	0
1149	4	1	4	1	2	1	0	0	0	0	0	13.5989	0
1150	3	1	4	1	1	1	1	1	0	0	0	13.5989	0
1151	1	1	3	1	2	1	1	1	0	0	0	13.5989	0
1152	4	1	4	1	1	0	1	0	0	1	0	13.5989	0
1153	5	1	4	1	2	1	1	0	0	0	0	13.5989	0
1154	2	1	3	1	1	1	0	0	0	0	0	13.5989	0
1155	4	1	4	1	1	1	1	1	0	0	0	13.5989	0
1156	1	1	3	1	1	1	1	0	0	0	0	13.5989	0
1157	1	1	4	1	2	1	1	0	0	0	0	13.5989	0
1158	1	1	3	1	1	1	1	0	0	0	0	13.5989	0
1159	3	1	4	1	1	1	1	1	0	1	0	13.5989	0
1160	2	1	4	1	2	1	1	1	0	0	0	13.5989	0
1161	3	1	3	1	1	1	0	1	0	0	0	13.5962	0
1162	4	1	4	1	1	1	1	1	0	0	0	13.5962	0
1163	4	1	4	1	2	1	1	1	0	1	0	13.5962	0
1164	4	1	4	1	2	1	1	1	0	0	0	13.5962	0
1165	2	1	4	1	2	1	0	0	0	0	0	13.5962	0
1166	4	1	3	1	2	1	1	1	0	0	0	13.5962	0
1167	1	1	2	1	1	1	0	0	0	0	0	13.5962	0
1168	2	1	3	1	2	1	1	0	0	0	0	13.5962	0
1169	3	1	3	1	1	1	1	0	0	1	0	13.5962	0
1170	3	1	3	1	1	1	1	1	0	1	0	13.5934	0
1171	3	1	3	1	1	0	0	1	0	0	0	13.5934	0
1172	3	1	3	1	2	1	1	0	0	0	0	13.5934	0
1173	3	1	3	1	2	0	0	1	0	1	0	13.5934	0
1174	2	1	3	1	2	1	1	1	0	0	0	13.5934	0
1175	3	1	3	1	2	1	1	0	0	0	0	13.5934	0
1176	2	1	3	1	1	1	1	0	0	0	0	13.5934	0
1177	6	1	4	1	2	1	1	1	0	0	0	13.5934	0
1178	1	1	3	1	1	1	1	0	0	0	0	13.5934	0
1179	1	1	3	1	1	1	1	0	0	0	0	13.5934	0
1180	5	1	4	1	2	0	0	1	0	0	0	13.5934	0
1181	4	1	4	1	2	1	1	0	0	1	0	13.5934	0
1182	2	1	2	1	2	0	0	0	0	0	0	13.5934	0
1183	6	1	4	1	2	1	1	0	0	0	0	13.5934	0
1184	6	1	4	1	2	1	1	1	0	1	0	13.5934	0
1185	4	1	4	1	2	1	1	0	0	0	0	13.5934	0
1186	2	1	3	1	2	0	0	1	0	1	0	13.5934	0
1187	2	1	3	1	1	1	0	0	0	0	0	13.6044	0
1188	4	1	4	1	2	0	1	0	0	0	0	13.6044	0
1189	4	1	4	1	2	1	1	0	0	0	0	13.6044	0
1190	1	1	3	1	1	1	0	1	0	0	0	13.6044	0
1191	1	1	4	1	2	1	1	1	0	1	0	13.6044	0
1192	4	1	3	1	2	1	1	1	0	0	0	13.6044	0
1193	5	1	3	1	1	1	0	0	0	0	0	13.6044	0
1194	4	1	4	1	2	1	1	0	0	0	0	13.6044	0
1195	2	1	3	1	2	1	1	0	0	1	0	13.6044	0
1196	4	1	3	1	2	1	1	1	0	1	0	13.6044	0
1197	4	1	3	2	2	1	1	1	0	0	0	13.6044	0
1198	2	1	4	1	2	1	0	0	0	1	0	13.6044	0
1199	2	1	3	1	2	1	0	0	0	1	0	13.6044	0
1200	1	1	3	1	1	1	1	1	0	0	0	13.6044	0
1201	5	1	4	1	2	1	0	0	0	0	0	13.6044	0
1202	4	1	4	1	2	1	0	1	0	0	0	13.6044	0
1203	4	1	4	1	2	1	1	1	0	0	0	13.6044	0
1204	4	1	3	1	2	1	0	0	0	0	0	13.6016	0
1205	3	1	2	1	1	1	1	0	0	0	0	13.6016	0
1206	5	1	4	1	1	1	1	1	0	1	0	13.6016	0
1207	2	1	3	1	2	1	1	1	0	0	0	13.6016	0
1208	3	1	3	1	1	1	1	1	0	1	0	13.6016	0
1209	4	1	3	1	1	0	1	0	0	1	0	13.6016	0
1210	3	1	3	1	2	1	1	1	0	1	0	13.6016	0
1211	3	1	2	1	2	1	1	1	0	0	0	13.6016	0
1212	2	1	3	1	1	1	1	0	0	1	0	13.6016	0
1213	3	1	4	1	2	0	1	1	0	0	0	13.5989	0
1214	1	1	3	1	2	1	1	0	0	0	0	13.5989	0
1215	1	1	3	1	1	1	1	1	0	0	0	13.5989	0
1216	2	1	2	1	2	1	1	0	0	0	0	13.5989	0
1217	2	1	3	1	2	1	1	1	0	0	0	13.5989	0
1218	3	1	3	1	1	1	1	0	0	0	0	13.5989	0
1219	3	1	3	1	2	1	0	0	0	0	0	13.5989	0
1220	3	1	4	1	2	1	0	0	0	1	0	13.5989	0
1221	1	1	2	1	2	1	1	0	0	0	0	13.5989	0
1222	4	1	3	2	2	1	0	0	0	1	0	13.5989	0
1223	4	1	4	1	1	0	0	0	0	0	0	13.5989	0
1224	5	1	3	1	2	1	0	0	0	0	0	13.5989	0
1225	3	1	4	1	2	1	0	0	0	0	0	13.5989	0
1226	4	1	2	1	2	1	1	1	0	1	0	13.5962	0
1227	2	1	4	1	2	1	1	0	0	0	0	13.5962	0
1228	4	1	4	1	2	1	1	0	0	0	0	13.5962	0
1229	1	1	2	2	2	1	0	0	0	0	0	13.5962	0
1230	2	1	3	1	2	1	1	0	0	0	0	13.5962	0
1231	3	1	3	1	2	0	1	0	0	0	0	13.5962	0
1232	5	1	4	1	2	1	1	0	0	0	0	13.5962	0
1233	4	1	4	1	2	1	1	1	0	0	0	13.5962	0
1234	5	1	4	1	1	1	0	1	0	0	0	13.5962	0
1235	2	1	3	1	1	0	0	1	0	0	0	13.5962	0
1236	1	1	3	1	1	1	1	1	0	0	0	13.5962	0
1237	3	1	3	1	2	1	1	0	0	1	0	13.5962	0
1238	4	1	4	1	2	1	1	0	0	0	0	13.5934	0
1239	6	1	4	1	2	1	1	1	0	1	0	13.5934	0
1240	1	1	4	1	2	1	1	1	0	1	0	13.5934	0
1241	2	1	3	1	2	0	1	1	0	1	0	13.5934	0
1242	2	1	3	1	2	1	1	1	0	1	0	13.5934	0
1243	5	1	3	1	2	1	1	0	0	0	0	13.5934	0
1244	2	1	3	1	1	1	0	0	0	0	0	13.5934	0
1245	5	1	3	1	2	1	1	0	0	1	0	13.5934	0
1246	2	1	3	1	2	1	1	1	0	1	0	13.5934	0
1247	3	1	3	1	2	1	1	0	0	0	0	13.5934	0
1248	1	1	3	1	2	1	1	1	0	0	0	13.5934	0
1249	4	1	3	1	1	1	0	1	0	0	0	13.5907	0
1250	2	1	3	1	1	1	1	0	0	0	0	13.5907	0
1251	4	1	3	1	1	0	1	1	0	0	1	13.5907	0
1252	3	1	2	1	1	1	1	0	0	0	0	13.5907	0
1253	3	1	3	1	2	1	1	1	0	0	0	13.5907	0
1254	4	1	4	1	1	1	1	1	0	0	0	13.5907	0
1255	1	1	2	1	1	1	0	0	0	0	0	13.5907	0
1256	1	1	3	1	2	1	0	0	0	1	0	13.5907	0
1257	2	1	3	2	1	0	1	0	0	0	0	13.5907	0
1258	3	1	4	1	1	1	1	1	0	0	0	13.5907	0
1259	7	1	4	1	2	1	1	0	0	1	0	13.5907	0
1260	2	1	3	1	1	1	1	1	0	0	0	13.5907	0
1261	1	1	3	1	2	1	0	1	0	0	0	13.5907	0
1262	1	1	3	1	1	0	1	1	0	1	0	13.5907	0
1263	4	1	4	1	2	1	1	1	0	0	0	13.5907	0
1264	3	1	3	1	2	1	0	1	0	0	0	13.5907	0
1265	3	1	3	1	1	1	0	0	0	0	0	13.5907	0
1266	1	1	3	1	2	0	0	1	0	0	0	13.588	0
1267	2	1	3	1	1	1	1	1	0	0	0	13.588	0
1268	4	1	4	1	2	1	0	0	0	0	0	13.588	0
1269	3	1	3	1	2	1	0	0	0	0	0	13.588	0
1270	6	1	4	1	2	1	1	0	0	0	0	13.588	0
1271	2	1	3	1	2	1	1	0	0	0	0	13.588	0
1272	1	1	3	1	2	0	1	0	0	0	0	13.588	0
1273	2	1	3	1	1	0	1	0	0	0	0	13.588	0
1274	6	1	4	1	2	1	0	0	0	0	0	13.588	0
1275	3	1	2	1	2	0	1	0	0	1	0	13.5852	0
1276	3	1	3	1	1	1	1	1	0	0	0	13.5852	0
1277	1	1	2	1	2	1	1	1	0	0	0	13.5852	0
1278	3	1	3	1	2	1	0	0	0	0	0	13.5852	0
1279	4	1	4	2	2	1	1	0	0	0	1	13.5852	0
1280	3	1	3	1	2	1	1	0	0	0	0	13.5852	0
1281	1	1	3	1	1	1	1	0	0	1	0	13.5852	0
1282	1	1	3	1	2	1	1	0	0	0	0	13.5852	0
1283	5	1	3	1	1	1	1	0	0	1	0	13.5852	0
1284	1	1	3	1	2	1	1	0	0	0	0	13.5852	0
1285	2	1	4	1	2	1	1	0	0	1	0	13.5852	0
1286	4	1	2	1	2	1	0	1	0	1	0	13.5852	0
1287	3	1	4	1	2	1	0	1	0	1	0	13.5852	0
1288	2	1	3	1	2	1	0	0	0	1	0	13.5852	0
1289	5	1	3	1	1	1	1	0	0	1	0	13.5852	0
1290	7	1	4	1	2	1	1	0	0	0	0	13.5825	0
1291	6	1	4	1	2	1	1	1	0	0	0	13.5825	0
1292	2	1	3	1	2	1	1	1	0	1	0	13.5825	0
1293	2	1	2	1	2	1	1	0	0	1	0	13.5825	0
1294	4	1	4	1	1	1	1	1	0	0	0	13.5825	0
1295	1	1	3	1	2	0	1	1	0	1	0	13.5825	0
1296	1	1	3	1	2	1	1	1	0	1	0	13.5825	0
1297	7	1	4	1	2	1	1	1	0	1	1	13.5825	0
1298	3	1	3	1	2	1	1	1	0	1	0	13.5825	0
1299	2	1	3	1	2	1	0	1	0	0	0	13.5825	0
1300	3	1	3	1	1	1	1	0	0	0	0	13.5825	0
1301	2	1	2	1	1	1	0	0	0	1	0	13.5825	0
1302	2	1	3	1	2	1	1	1	0	0	0	13.5907	0
1303	5	1	4	1	2	1	1	0	0	0	0	13.5907	0
1304	5	1	3	1	2	1	0	0	0	0	0	13.5907	0
1305	3	1	3	1	1	1	1	0	0	0	0	13.5907	0
1306	1	1	4	1	1	1	1	1	0	1	0	13.5907	0
1307	1	1	3	1	2	1	0	1	0	0	0	13.5907	0
1308	2	1	3	1	2	1	0	1	0	0	0	13.5907	0
1309	3	1	2	1	1	1	1	0	0	1	0	13.5907	0
1310	2	1	3	1	1	1	1	0	0	1	0	13.5907	0
1311	6	1	3	1	2	0	1	1	0	0	0	13.5907	0
1312	3	1	3	1	2	1	1	0	0	0	0	13.5907	0
1313	3	1	3	1	2	1	1	0	0	0	0	13.5907	0
1314	3	1	3	1	1	1	1	1	0	0	0	13.5907	0
1315	3	1	4	1	2	1	1	1	0	0	0	13.5907	0
1316	4	1	4	1	2	1	0	1	0	0	0	13.5907	0
1317	2	1	3	1	2	1	1	0	0	0	0	13.5907	0
1318	4	1	4	1	2	1	1	1	0	0	0	13.5907	0
1319	3	1	3	1	1	1	0	0	0	0	0	13.5907	0
1320	4	1	4	1	1	1	1	0	0	1	0	13.5907	0
1321	1	1	3	1	1	1	0	1	0	0	0	13.5907	0
1322	5	1	3	1	2	1	0	0	0	0	0	13.5907	0
1323	1	1	2	1	2	1	0	0	0	0	0	13.5907	0
1324	5	1	4	1	2	1	1	1	0	0	0	13.588	0
1325	2	1	4	1	2	1	1	0	0	0	0	13.588	0
1326	2	1	3	1	1	0	0	0	0	1	0	13.588	0
1327	4	1	4	1	2	1	1	0	0	0	0	13.588	0
1328	5	1	3	1	1	1	1	1	0	0	0	13.588	0
1329	2	1	3	1	1	1	1	1	0	0	0	13.588	0
1330	4	1	3	1	2	1	0	0	0	0	0	13.588	0
1331	4	1	3	1	1	1	0	0	0	0	0	13.5852	0
1332	4	1	4	1	2	1	0	0	0	0	0	13.5852	0
1333	2	1	3	1	2	1	0	1	0	0	0	13.5852	0
1334	3	1	4	1	1	1	0	1	0	0	0	13.5852	0
1335	2	1	3	1	2	1	0	0	0	0	0	13.5852	0
1336	6	1	4	1	2	1	1	0	0	0	0	13.5852	0
1337	2	1	3	1	2	1	0	0	0	0	0	13.5852	0
1338	7	1	4	1	2	1	0	0	0	0	0	13.5852	0
1339	7	1	4	2	1	1	1	1	0	0	0	13.5852	0
1340	6	1	3	1	2	1	0	1	0	0	0	13.5852	0
1341	1	1	3	1	2	1	1	1	0	0	0	13.5852	0
1342	6	1	4	1	2	1	0	0	0	0	0	13.5852	0
1343	6	1	4	2	2	1	1	0	0	0	0	13.5852	0
1344	2	1	3	1	2	1	1	1	0	0	0	13.5852	0
1345	6	1	4	1	1	1	0	0	0	1	0	13.5852	0
1346	3	1	3	1	2	1	0	0	0	0	0	13.5852	0
1347	3	1	3	1	2	1	1	1	0	0	0	13.5852	0
1348	2	1	2	1	2	1	1	1	0	0	0	13.5852	0
1349	4	1	4	1	2	0	1	0	0	0	0	13.5825	0
1350	2	1	3	2	1	1	0	0	0	0	0	13.5825	0
1351	2	1	3	1	1	1	1	0	0	0	0	13.5825	0
1352	5	1	4	1	2	1	1	1	0	0	0	13.5825	0
1353	4	1	2	1	1	0	1	0	0	0	0	13.5825	0
1354	3	1	3	1	2	0	1	1	0	1	0	13.5825	0
1355	5	1	4	1	2	1	0	0	0	0	0	13.5825	0
1356	3	1	4	1	2	1	0	1	0	0	0	13.5825	0
1357	4	1	3	1	2	1	0	0	0	0	0	13.5825	0
1358	4	1	4	1	2	1	1	1	0	0	0	13.5825	0
1359	5	1	3	1	2	1	1	0	0	0	0	13.5825	0
1360	3	1	3	1	2	1	1	1	0	0	0	13.5825	0
1361	4	1	4	1	2	1	1	0	0	1	0	13.5825	0
1362	3	1	4	1	1	1	0	0	0	1	0	13.5825	0
1363	3	1	3	1	1	0	0	0	0	1	0	13.5825	0
1364	4	1	4	1	2	1	1	1	0	0	0	13.5825	0
1365	3	1	3	1	1	0	1	1	0	0	0	13.5825	0
1366	1	1	2	1	2	1	0	0	0	0	0	13.5825	0
1367	5	1	3	1	2	1	1	1	0	0	0	13.5825	0
1368	5	1	4	1	2	1	1	1	0	0	0	14.4668	0
1369	7	1	4	1	2	1	1	0	0	0	0	14.4668	0
1370	5	1	4	1	1	1	0	0	0	0	0	14.4668	0
1371	3	1	3	1	2	0	0	0	0	0	1	14.4668	0
1372	1	1	2	1	2	1	1	0	0	0	0	14.4668	0
1373	1	1	3	1	2	1	1	0	0	0	0	14.4668	0
1374	2	1	3	1	1	1	1	1	0	0	0	14.4668	0
1375	6	1	4	1	2	1	1	1	0	0	0	14.4641	0
1376	3	1	3	1	2	1	1	1	0	0	0	14.4641	0
1377	1	1	2	1	2	1	1	0	0	0	0	14.4613	0
1378	4	1	4	1	1	1	1	0	0	0	0	14.4613	0
1379	1	1	3	1	2	0	0	0	0	0	0	14.4613	0
1380	2	1	4	1	2	1	1	0	0	0	0	14.4613	0
1381	1	1	3	1	1	1	1	0	0	0	0	14.4613	0
1382	3	1	3	1	2	1	1	0	0	0	0	14.4613	0
1383	4	1	3	1	2	1	1	0	0	0	0	14.4613	0
1384	4	1	4	1	1	1	1	1	0	0	0	14.4613	0
1385	1	1	3	1	1	1	0	0	0	0	0	14.4613	0
1386	3	1	4	1	2	1	1	1	0	0	0	14.4613	0
1387	2	1	3	1	1	1	1	0	0	0	0	14.4586	0
1388	3	1	4	1	2	1	1	0	0	0	0	14.4586	0
1389	2	1	4	1	1	1	1	1	0	0	0	14.4586	0
1390	2	1	3	1	1	1	0	1	0	0	0	14.4586	0
1391	2	1	4	1	2	1	0	1	0	0	0	14.4586	0
1392	5	1	3	1	1	0	0	0	0	0	0	14.4586	0
1393	1	1	3	1	2	1	1	0	0	0	0	14.4586	0
1394	1	1	2	1	1	1	1	0	0	1	0	14.4586	0
1395	3	1	3	1	2	1	0	1	0	0	0	14.4586	0
1396	1	1	3	1	2	1	1	0	0	0	0	14.4586	0
1397	1	1	3	2	2	0	1	0	0	0	0	14.4586	0
1398	2	1	3	1	2	0	1	0	0	0	0	14.4586	0
1399	1	1	3	1	1	1	1	0	0	0	0	14.4586	0
1400	4	1	4	1	2	1	1	0	0	0	0	14.4586	0
1401	4	1	4	2	2	1	1	1	0	0	0	14.4559	0
1402	3	1	4	1	2	1	0	1	0	0	0	14.4559	0
1403	2	1	3	1	2	0	1	0	0	0	0	14.4559	0
1404	3	1	3	1	2	1	1	0	0	0	0	14.4559	0
1405	3	1	3	1	2	1	0	1	0	0	0	14.4559	0
1406	6	1	4	1	2	1	1	1	0	0	0	14.4559	0
1407	4	1	3	1	2	1	1	0	0	0	0	14.4559	0
1408	2	1	3	1	2	0	1	0	0	0	0	14.4559	0
1409	3	1	4	1	1	1	0	1	0	0	0	14.4559	0
1410	1	1	3	1	2	1	1	1	0	0	0	14.4559	0
1411	2	1	3	1	2	1	1	0	0	0	0	14.4559	0
1412	2	1	3	1	2	1	1	0	0	0	0	14.4559	0
1413	2	1	3	1	1	1	1	1	0	0	0	14.4559	0
1414	4	1	3	1	1	0	0	1	0	0	0	14.4559	0
1415	2	1	4	1	2	0	1	1	0	0	0	14.4531	0
1416	1	1	2	1	2	1	1	1	0	0	0	14.4531	0
1417	1	1	3	1	1	1	0	1	0	0	0	14.4531	0
1418	1	1	3	1	1	0	0	1	0	0	0	14.4531	0
1419	2	1	3	1	2	1	1	0	0	0	0	14.4531	0
1420	4	1	4	1	2	1	1	1	0	0	0	14.4668	0
1421	2	1	4	1	2	1	1	1	0	0	0	14.4668	0
1422	4	1	4	1	2	1	1	1	0	0	0	14.4668	0
1423	1	1	3	1	1	0	1	0	0	1	0	14.4668	0
1424	2	1	4	1	2	1	1	0	0	0	0	14.4668	0
1425	1	1	3	1	1	0	1	1	0	0	0	14.4668	0
1426	4	1	3	1	1	0	1	1	0	0	0	14.4668	0
1427	3	1	3	1	2	1	1	0	0	0	1	14.4668	0
1428	1	1	3	1	2	0	1	1	0	0	0	14.4668	0
1429	5	1	4	1	2	1	1	0	0	1	0	14.4668	0
1430	1	1	4	1	2	1	1	0	0	0	0	14.4641	0
1431	3	1	3	1	2	0	1	1	0	0	0	14.4641	0
1432	4	1	4	1	2	1	1	0	0	0	0	14.4641	0
1433	4	1	4	1	2	1	1	1	0	0	0	14.4641	0
1434	1	1	3	1	2	0	1	1	0	0	0	14.4641	0
1435	2	1	3	1	2	1	0	1	0	0	0	14.4641	0
1436	1	1	2	1	2	1	0	1	0	0	0	14.4641	0
1437	6	1	4	1	2	1	1	1	0	0	0	14.4641	0
1438	1	1	2	1	2	1	1	1	0	0	0	14.4641	0
1439	1	1	2	1	2	0	1	0	0	0	0	14.4641	0
1440	2	1	3	1	1	1	1	0	0	0	0	14.4641	0
1441	4	1	3	1	2	1	1	0	0	1	0	14.4641	0
1442	2	1	4	1	2	0	1	0	0	0	0	14.4641	0
1443	5	1	1	1	1	1	0	1	0	1	0	14.4641	0
1444	2	1	3	1	1	1	1	0	0	0	0	14.4641	0
1445	2	1	4	1	2	1	1	0	0	0	0	14.4613	0
1446	4	1	4	1	1	1	0	0	0	0	0	14.4613	0
1447	3	1	4	1	2	0	1	0	0	0	0	14.4613	0
1448	4	1	4	1	1	1	0	0	0	0	0	14.4613	0
1449	4	1	3	1	2	1	0	1	0	0	0	14.4586	0
1450	3	1	3	1	2	1	1	1	0	0	0	14.4586	0
1451	1	1	3	1	2	1	1	1	0	1	0	14.4586	0
1452	2	1	4	1	1	1	0	1	0	0	0	14.4586	0
1453	4	1	4	1	2	1	1	0	0	0	0	14.4586	0
1454	2	1	3	1	1	1	1	1	0	0	0	14.4559	0
1455	1	1	4	1	2	0	1	1	0	0	0	14.4559	0
1456	1	1	2	1	2	0	0	1	0	0	0	14.4559	0
1457	1	1	3	1	2	0	1	1	0	0	0	14.4559	0
1458	3	1	2	1	2	1	1	0	0	0	0	14.4559	0
1459	1	1	3	1	2	0	1	0	0	0	0	14.4559	0
1460	2	1	4	1	2	0	1	1	0	0	0	14.4559	0
1461	1	1	4	2	1	1	1	0	0	0	0	14.4559	0
1462	3	1	4	1	2	1	1	1	0	0	0	14.4559	0
1463	1	1	4	1	2	0	1	0	0	0	0	14.4559	0
1464	1	1	3	1	2	1	1	1	0	0	0	14.4559	0
1465	2	1	3	1	2	1	1	1	0	0	0	14.4559	0
1466	7	1	4	1	2	0	1	0	0	0	0	14.4559	0
1467	1	1	4	1	2	1	1	1	0	1	0	14.4559	0
1468	5	1	4	1	2	1	1	1	0	0	0	14.4559	0
1469	6	1	4	1	2	0	1	1	0	0	0	14.4559	0
1470	3	1	3	1	1	1	1	0	0	1	0	14.4531	0
1471	2	1	3	1	2	1	1	0	0	1	0	14.4531	0
1472	3	1	4	1	1	1	1	1	0	1	0	14.4531	0
1473	4	1	3	1	1	0	1	0	0	0	0	14.4531	0
1474	2	1	3	1	1	1	1	1	0	0	0	14.4531	0
1475	2	1	3	1	2	1	1	1	0	0	0	14.4531	0
1476	1	1	3	1	2	1	1	0	0	0	0	14.4531	0
1477	2	1	4	1	2	1	1	0	0	0	0	14.4531	0
1478	2	1	4	1	2	1	0	0	0	0	0	14.4531	0
1479	4	1	3	1	2	1	1	1	0	0	0	14.4531	0
1480	3	1	4	2	2	1	1	1	0	0	1	14.4531	0
1481	3	1	4	1	2	1	1	0	0	0	0	14.4531	0
1482	5	1	4	2	2	1	1	0	0	1	0	14.4531	0
1483	4	1	3	1	1	1	0	1	0	0	0	14.4531	0
1484	4	1	3	1	2	0	1	0	0	0	0	14.4531	0
1485	1	1	3	1	1	0	1	1	0	0	0	14.4531	0
1486	1	1	3	1	2	1	0	0	0	0	0	14.4531	0
1487	3	1	4	1	2	1	1	0	0	0	0	14.4531	0
1488	1	1	3	1	1	1	1	1	0	0	0	14.4531	0
1489	4	1	2	1	1	1	1	1	0	0	0	14.4504	0
1490	5	1	3	1	1	1	0	0	0	0	0	14.4504	0
1491	4	1	2	1	2	1	0	1	0	0	0	14.4504	0
1492	4	1	2	1	2	1	1	1	0	1	0	14.4504	0
1493	4	1	2	1	2	1	1	1	0	1	0	14.4504	0
1494	3	1	2	1	1	1	1	1	0	0	0	14.4504	0
1495	3	1	1	1	2	1	0	0	0	0	0	14.4504	0
1496	1	1	1	1	1	1	1	0	0	0	0	14.4504	0
1497	2	1	1	1	2	1	0	1	0	0	0	14.4504	0
1498	6	1	4	1	2	1	0	1	0	0	0	14.4449	0
1499	5	1	4	1	1	1	1	1	0	0	0	14.4449	0
1500	3	1	3	1	1	1	0	1	0	0	0	14.4449	0
1501	5	1	3	1	2	1	1	1	0	0	0	14.4449	0
1502	2	1	4	1	1	1	1	1	0	0	0	14.4449	0
1503	3	1	3	1	2	1	1	1	0	0	0	14.4449	0
1504	6	1	4	1	2	1	1	0	0	0	0	14.4422	0
1505	5	1	4	1	2	0	1	0	0	0	0	14.4422	0
1506	4	1	4	1	1	1	1	0	0	0	0	14.4422	0
1507	5	1	4	1	2	1	1	1	0	0	0	14.4422	0
1508	5	1	2	1	2	1	1	1	0	0	0	14.4422	0
1509	2	1	3	1	1	1	1	0	0	0	0	14.4422	0
1510	2	1	3	1	2	0	1	1	0	0	0	14.4422	0
1511	5	1	3	1	2	1	1	0	0	1	0	14.4422	0
1512	6	1	2	1	1	1	1	0	0	0	0	14.4422	0
1513	1	1	3	1	1	1	1	0	0	0	0	14.4422	0
1514	7	1	4	1	2	1	1	0	0	0	0	14.4367	0
1515	3	1	4	1	2	1	0	1	0	0	0	14.4367	0
1516	5	1	4	1	2	1	1	1	0	0	0	14.4367	0
1517	2	1	3	1	1	0	1	1	0	0	0	14.4367	0
1518	1	1	2	1	2	1	1	0	0	0	0	14.4367	0
1519	1	1	3	1	2	1	0	1	0	0	0	14.4367	0
1520	1	1	3	1	1	1	1	0	0	1	0	14.4367	0
1521	6	1	4	1	2	1	1	1	0	0	0	14.4339	0
1522	2	1	4	1	2	1	1	0	0	0	0	14.4339	0
1523	2	1	4	1	2	0	1	0	0	0	0	14.4339	0
1524	4	1	3	1	2	1	1	0	0	0	0	14.4339	0
1525	5	1	4	1	1	1	0	0	0	1	0	14.4339	0
1526	3	1	3	1	2	0	1	0	0	0	0	14.4339	0
1527	3	1	3	1	2	1	0	0	0	1	0	14.4339	0
1528	3	1	3	1	1	1	0	0	0	0	0	14.4339	0
1529	2	1	4	1	1	0	1	1	0	0	0	14.4339	0
1530	3	1	4	1	2	1	0	0	0	0	0	14.4339	0
1531	5	1	4	1	1	1	1	0	0	1	0	14.4339	0
1532	7	1	3	1	1	0	1	1	0	0	0	14.4312	0
1533	1	1	3	1	1	1	0	1	0	0	0	14.4312	0
1534	5	1	3	1	2	1	1	0	0	0	0	14.4312	0
1535	2	1	3	1	1	1	0	1	0	0	0	14.4312	0
1536	2	1	2	1	1	1	0	1	0	0	0	14.4312	0
1537	3	1	3	1	2	1	1	0	0	0	0	14.4312	0
1538	6	1	4	1	2	1	1	0	0	0	0	14.4312	0
1539	2	1	4	1	2	1	1	0	0	0	0	14.4285	0
1540	4	1	3	1	2	1	1	0	0	0	0	14.4285	0
1541	3	1	3	1	2	1	1	0	0	1	0	14.4285	0
1542	3	1	3	1	2	1	1	0	0	0	0	14.4285	0
1543	2	1	3	1	2	1	1	0	0	0	0	14.4257	0
1544	1	1	3	1	2	1	1	0	0	0	0	14.4257	0
1545	3	1	2	1	2	1	1	0	0	1	0	14.4257	0
1546	1	1	4	1	1	1	1	1	0	0	0	14.4257	0
1547	3	1	2	1	2	1	1	1	0	0	0	14.4257	0
1548	4	1	2	1	1	1	1	0	0	0	0	14.4257	0
1549	3	1	3	1	2	1	1	1	0	1	0	14.423	0
1550	4	1	4	1	2	1	1	1	0	0	0	14.423	0
1551	3	1	3	1	2	1	1	0	0	0	0	14.423	0
1552	1	1	2	1	2	1	1	0	0	0	0	14.423	0
1553	1	1	2	1	2	1	1	0	0	0	0	14.423	0
1554	2	1	3	1	2	1	1	1	0	0	0	14.423	0
1555	2	1	3	1	1	1	1	1	0	0	0	14.423	0
1556	4	1	4	1	2	1	1	1	0	0	0	14.4203	0
1557	5	1	4	1	2	1	1	0	0	0	0	14.4203	0
1558	5	1	4	1	2	1	1	0	0	0	0	14.4203	0
1559	4	1	3	1	2	1	0	1	0	0	0	14.4203	0
1560	2	1	3	1	2	1	1	0	0	0	0	14.4203	0
1561	4	1	4	1	2	1	1	1	0	0	0	14.4449	0
1562	4	1	4	1	2	1	1	0	0	0	0	14.4449	0
1563	4	1	4	1	1	1	1	1	0	0	0	14.4449	0
1564	5	1	2	1	1	1	0	1	0	0	0	14.4449	0
1565	5	1	4	1	2	1	1	0	0	0	0	14.4449	0
1566	3	1	2	1	2	1	0	0	0	0	0	14.4449	0
1567	3	1	2	1	2	1	0	0	0	0	0	14.4449	0
1568	6	1	4	1	2	1	1	1	0	0	0	14.4449	0
1569	3	1	3	1	2	1	1	0	0	0	0	14.4449	0
1570	1	1	4	1	1	0	1	1	0	0	0	14.4449	0
1571	2	1	3	2	2	1	1	0	0	0	0	14.4422	0
1572	3	1	4	1	1	0	0	0	0	1	0	14.4422	0
1573	4	1	3	1	2	1	0	0	0	0	0	14.4422	0
1574	2	1	3	1	2	1	0	1	0	0	0	14.4449	0
1575	2	1	3	1	2	1	1	0	1	0	0	14.4422	0
1576	3	1	4	1	2	1	1	0	0	0	0	14.4422	0
1577	1	1	4	1	1	0	1	0	0	0	0	14.4422	0
1578	1	1	3	1	2	1	0	1	0	0	0	14.4422	0
1579	4	1	4	1	2	1	1	1	0	0	0	14.4422	0
1580	2	1	4	1	2	1	0	0	0	0	0	14.4394	0
1581	1	1	3	1	2	1	1	0	0	0	0	14.4394	0
1582	5	1	4	1	1	1	1	0	1	0	0	14.4394	0
1583	5	1	3	1	2	0	0	0	0	0	0	14.4394	0
1584	2	1	3	1	2	1	1	0	0	0	0	14.4394	0
1585	4	1	3	1	2	1	1	0	0	1	0	14.4394	0
1586	1	1	3	1	1	1	0	0	0	0	0	14.4394	0
1587	3	1	2	1	1	1	1	1	0	0	0	14.4394	0
1588	2	1	3	1	1	1	1	1	0	0	0	14.4394	0
1589	4	1	3	1	2	1	1	0	0	0	0	14.4394	0
1590	3	1	3	1	2	1	1	1	0	1	0	14.4394	0
1591	1	1	3	1	1	1	0	1	0	0	0	14.4394	0
1592	1	1	3	1	2	1	1	1	0	0	0	14.4367	0
1593	2	1	3	1	2	1	1	0	0	0	0	14.4367	0
1594	1	1	3	1	1	1	1	0	0	0	0	14.4367	0
1595	2	1	2	1	1	1	0	0	0	0	0	14.4367	0
1596	3	1	3	1	2	1	1	0	0	0	0	14.4367	0
1597	1	1	3	1	2	1	1	1	0	0	0	14.4367	0
1598	2	1	3	1	2	1	0	0	0	0	0	14.4367	0
1599	2	1	3	1	2	1	1	0	0	0	0	14.4367	0
1600	1	1	3	1	2	1	1	1	0	0	0	14.4339	0
1601	3	1	4	1	2	1	1	0	1	0	0	14.4367	0
1602	2	1	4	1	2	1	1	0	0	0	0	14.4339	0
1603	1	1	4	1	1	1	0	0	0	0	1	14.4339	0
1604	2	1	3	1	1	0	1	0	0	1	0	14.4339	0
1605	3	1	4	1	2	0	0	0	0	0	0	14.4339	0
1606	2	1	4	2	2	0	0	0	0	0	0	14.4339	0
1607	3	1	4	1	2	1	0	1	0	1	0	14.4339	0
1608	1	1	2	1	1	0	1	1	0	0	0	14.4339	0
1609	3	1	4	1	2	1	1	1	0	0	0	14.4339	0
1610	2	1	3	1	2	1	1	0	0	0	0	14.4312	0
1611	3	1	3	1	2	1	1	0	0	0	0	14.4312	0
1612	3	1	4	1	2	1	1	0	0	0	0	14.4312	0
1613	1	1	3	1	2	1	1	0	0	0	0	14.4312	0
1614	1	1	2	1	2	1	1	0	0	0	0	14.4312	0
1615	2	1	3	1	2	1	0	1	0	1	0	14.4312	0
1616	1	1	3	1	2	0	1	0	0	0	0	14.4312	0
1617	1	1	2	1	2	1	1	1	0	0	0	14.4285	0
1618	3	1	2	1	2	1	1	1	0	0	0	14.4285	0
1619	2	1	3	1	2	1	1	1	0	0	0	14.4285	0
1620	1	1	3	1	1	0	1	1	0	0	0	14.4285	0
1621	6	1	3	1	2	1	1	0	0	0	0	14.4285	0
1622	1	1	3	1	2	1	0	1	0	0	0	14.4285	0
1623	4	1	4	1	2	1	1	1	0	0	0	14.4285	0
1624	3	1	3	1	1	0	1	0	0	0	0	14.4285	0
1625	2	1	3	1	2	1	1	0	0	0	0	14.4285	0
1626	2	1	3	1	2	1	1	0	0	0	0	14.4285	0
1627	2	1	3	1	2	1	1	0	0	0	0	14.4257	0
1628	5	1	4	1	2	1	1	1	0	0	0	14.4257	0
1629	2	1	3	1	2	1	1	1	0	0	0	14.4257	0
1630	3	1	3	1	1	1	1	1	0	0	0	14.4257	0
1631	1	1	3	1	2	0	1	1	0	1	0	14.4257	0
1632	1	1	2	1	2	1	1	0	0	0	0	14.4257	0
1633	1	1	3	1	2	1	1	0	0	0	0	14.4257	0
1634	2	1	3	1	2	1	0	0	0	0	0	14.4257	0
1635	1	1	2	1	1	0	1	0	0	1	0	14.4257	0
1636	4	1	3	1	2	1	0	1	0	0	0	14.4257	0
1637	2	1	2	1	2	1	1	0	0	0	0	14.4257	0
1638	2	1	4	1	1	1	1	1	0	0	0	14.423	0
1639	1	1	3	1	1	1	1	1	0	0	0	14.423	0
1640	2	1	3	1	2	1	1	1	0	0	0	14.423	0
1641	4	1	3	1	2	1	1	1	0	0	0	14.423	0
1642	5	1	3	1	2	1	1	1	0	0	0	14.423	0
1643	1	1	2	1	2	0	0	1	0	0	1	14.423	0
1644	4	1	3	1	2	0	0	1	0	0	0	14.423	0
1645	1	1	4	1	1	0	0	1	0	0	0	14.4203	0
1646	3	1	3	1	1	1	0	1	0	0	0	14.4203	0
1647	3	1	3	1	2	1	1	0	0	0	0	14.4203	0
1648	3	1	4	1	2	1	1	0	0	0	0	14.4203	0
1649	6	1	4	1	2	1	1	0	0	0	1	14.4203	0
1650	4	1	4	1	2	1	1	1	0	0	0	14.4203	0
1651	2	1	3	1	2	1	1	0	0	0	0	14.4175	0
1652	4	1	3	1	1	1	1	0	0	0	0	14.4175	0
1653	4	1	3	1	2	1	1	0	0	0	0	14.4175	0
1654	6	1	4	2	2	0	1	0	0	0	0	14.4175	0
1655	3	1	3	1	2	1	1	0	0	0	0	14.4175	0
1656	1	1	3	1	1	1	0	0	0	0	0	14.4175	0
1657	4	1	3	1	2	1	0	0	0	1	0	14.4175	0
1658	4	1	4	1	2	1	1	0	0	1	0	14.4175	0
1659	1	1	4	1	1	1	1	1	0	0	0	14.4175	0
1660	6	1	3	1	2	1	0	1	0	0	0	14.4175	0
1661	3	1	3	1	2	0	1	0	0	1	0	14.4175	0
1662	3	1	4	1	2	1	1	0	0	0	0	14.4175	0
1663	1	1	3	1	1	0	0	0	0	0	0	14.4175	0
1664	4	1	3	1	2	1	0	0	0	0	0	14.4175	0
1665	2	1	3	1	2	1	0	0	0	1	0	13.5003	0
1666	5	1	4	1	2	1	0	1	0	0	0	13.5003	0
1667	2	1	3	1	2	0	1	0	0	0	0	13.5003	0
1668	4	1	3	1	2	1	0	1	0	0	0	13.5003	0
1669	3	1	3	1	2	1	1	1	0	0	0	13.5003	0
1670	6	1	3	1	2	1	1	1	0	0	0	13.5003	0
1671	5	1	3	1	2	0	0	0	0	0	0	13.4976	0
1672	1	1	3	1	2	1	0	1	1	0	0	13.4976	0
1673	4	1	2	1	1	0	1	0	0	1	0	13.4976	0
1674	1	1	2	1	2	1	0	1	0	0	0	13.4976	0
1675	6	1	4	1	2	1	1	1	0	0	0	13.4976	0
1676	4	1	4	1	1	1	1	1	0	0	0	13.4976	0
1677	4	1	3	1	2	1	0	0	0	0	0	13.4976	0
1678	2	1	3	1	1	1	1	1	0	0	0	13.4976	0
1679	1	1	3	1	2	1	1	0	0	0	0	13.4976	0
1680	4	1	4	1	2	1	1	1	0	0	0	13.4976	0
1681	2	1	3	1	2	0	1	0	0	0	0	13.4976	0
1682	5	1	3	1	2	1	1	1	0	0	0	13.4976	0
1683	3	1	4	1	2	1	1	0	0	1	0	13.4976	0
1684	2	1	4	1	2	1	1	0	0	0	1	13.4976	0
1685	1	1	3	1	2	1	1	0	0	0	0	13.4976	0
1686	4	1	4	1	2	1	1	1	0	0	0	13.4976	0
1687	3	1	4	1	2	1	1	0	0	0	0	13.4976	0
1688	2	1	3	1	2	0	1	1	0	0	0	13.4949	0
1689	4	1	4	1	2	1	1	0	0	0	0	13.4949	0
1690	3	1	3	1	2	1	1	1	0	1	0	13.4949	0
1691	4	1	4	1	1	0	1	0	0	0	0	13.4949	0
1692	2	1	3	1	1	0	1	0	0	0	0	13.4949	0
1693	3	1	4	1	1	0	0	0	0	0	0	13.4949	0
1694	2	1	3	1	2	1	1	1	0	0	0	13.4949	0
1695	3	1	3	2	2	1	1	0	0	0	0	13.4949	0
1696	3	1	3	1	2	1	1	0	0	0	0	13.4949	0
1697	2	1	3	1	2	0	0	0	0	0	0	13.4949	0
1698	3	1	2	1	1	1	0	0	0	0	0	13.4949	0
1699	4	1	2	1	2	1	1	1	0	0	0	13.4949	0
1700	4	1	4	1	2	0	0	0	0	0	0	13.4921	0
1701	3	1	3	1	1	0	1	1	0	0	0	13.4921	0
1702	2	1	3	1	2	1	0	0	0	0	0	13.4921	0
1703	3	1	3	1	2	1	1	1	0	0	0	13.4921	0
1704	1	1	4	1	1	1	1	1	0	1	0	13.4921	0
1705	2	1	4	1	1	1	0	1	0	0	0	13.4921	0
1706	5	1	3	1	2	0	1	1	0	0	0	13.4921	0
1707	2	1	2	1	2	1	0	0	0	0	0	13.4921	0
1708	2	1	3	1	2	1	1	1	0	0	0	13.5003	0
1709	2	1	2	1	1	1	1	0	0	0	0	13.5003	0
1710	3	1	3	1	2	0	0	1	0	0	0	13.5003	0
1711	3	1	4	1	2	1	0	1	0	0	0	13.5003	0
1712	3	1	4	1	1	0	1	1	0	1	0	13.5003	0
1713	1	1	3	1	1	0	1	0	0	0	0	13.5003	0
1714	2	1	4	2	2	1	1	1	0	0	0	13.5003	0
1715	3	1	3	1	2	1	1	0	0	0	0	13.5003	0
1716	1	1	3	1	1	1	0	1	0	0	0	13.5003	0
1717	1	1	2	1	1	1	1	0	0	0	0	13.5003	0
1718	2	1	3	1	2	1	1	1	0	0	0	13.5003	0
1719	3	1	4	1	2	1	1	1	0	0	0	13.5003	0
1720	4	1	3	1	2	0	0	1	0	0	0	13.5003	0
1721	1	1	3	1	2	1	1	1	0	0	0	13.5003	0
1722	2	1	3	1	1	1	1	0	0	0	0	13.4976	0
1723	6	1	3	1	2	1	1	1	0	1	0	13.4976	0
1724	7	1	4	1	2	1	1	0	0	0	0	13.4976	0
1725	1	1	3	1	2	1	1	0	0	0	0	13.4976	0
1726	1	1	3	1	1	0	0	1	0	0	0	13.4976	0
1727	3	1	3	1	2	1	1	1	0	0	0	13.5003	0
1728	1	1	3	1	1	1	1	0	0	0	0	13.4976	0
1729	3	1	3	1	2	1	1	0	0	0	0	13.4976	0
1730	1	1	3	1	1	0	0	1	0	0	0	13.4976	0
1731	1	1	2	1	2	1	1	0	0	0	0	13.4976	0
1732	1	1	3	1	2	1	1	1	0	0	0	13.4976	0
1733	2	1	3	1	2	1	0	0	0	0	0	13.4976	0
1734	1	1	3	1	2	1	1	0	0	0	0	13.4976	0
1735	2	1	3	1	1	0	1	0	0	1	0	13.4949	0
1736	2	1	4	2	2	0	0	0	0	0	0	13.4949	0
1737	3	1	4	1	1	1	0	0	0	0	0	13.4949	0
1738	4	1	4	1	1	1	1	1	0	0	0	13.4949	0
1739	3	1	4	1	1	0	0	1	0	1	0	13.4949	0
1740	5	1	1	1	2	0	1	0	0	1	0	13.4949	0
1741	1	1	4	2	2	0	0	1	0	0	0	13.4949	0
1742	1	1	2	1	2	0	0	0	0	0	0	13.4949	0
1743	3	1	3	1	2	0	1	0	0	1	0	13.4949	0
1744	1	1	2	1	2	0	1	0	0	0	0	13.4949	0
1745	3	1	3	1	2	1	1	0	0	0	0	13.4949	0
1746	7	1	4	1	1	0	1	1	0	0	0	13.4949	0
1747	2	1	3	1	1	1	1	1	0	0	0	13.4949	0
1748	2	1	3	1	2	1	1	1	0	0	0	13.4949	0
1749	1	1	3	1	1	1	1	1	0	0	0	13.4921	0
1750	4	1	4	1	2	1	1	0	0	0	0	13.4921	0
1751	2	1	4	1	1	0	1	1	0	0	0	13.4921	0
1752	1	1	3	1	2	0	1	0	0	0	1	13.4921	0
1753	2	1	2	1	2	1	1	0	0	1	0	13.4921	0
1754	2	1	3	1	2	1	0	1	0	0	0	13.4921	0
1755	2	1	4	1	2	1	1	0	0	0	0	13.4921	0
1756	1	1	3	1	2	1	0	1	0	0	0	13.4921	0
1757	4	1	4	1	2	1	1	0	0	1	0	13.4894	0
1758	4	1	4	1	2	1	1	0	0	0	0	13.4894	0
1759	5	1	3	1	2	1	0	1	0	0	0	13.4894	0
1760	5	1	4	1	2	1	1	0	0	1	0	13.4894	0
1761	2	1	4	1	1	0	1	1	0	0	0	13.4894	0
1762	1	1	2	2	1	0	1	1	0	0	0	13.4894	0
1763	3	1	4	1	1	1	1	0	0	0	0	13.4894	0
1764	1	1	3	1	2	1	1	1	0	0	0	13.4867	0
1765	1	1	4	1	2	1	0	1	0	0	0	13.4867	0
1766	3	1	4	1	2	1	1	1	0	1	0	13.4867	0
1767	4	1	3	1	1	1	0	1	0	0	0	13.4867	0
1768	4	1	3	1	2	1	0	0	0	0	0	13.4867	0
1769	1	1	2	1	2	0	1	0	0	0	0	13.4784	0
1770	4	1	3	1	2	1	1	1	0	1	0	13.4784	0
1771	3	1	4	1	2	1	1	1	0	0	0	13.4784	0
1772	2	1	3	1	1	1	1	1	0	0	0	13.4784	0
1773	3	1	3	1	2	0	1	0	0	0	0	13.4784	0
1774	3	1	1	1	1	0	1	0	0	0	0	13.4784	0
1775	2	1	3	1	2	1	1	0	0	0	0	13.4784	0
1776	5	1	4	1	2	1	0	0	0	0	0	13.4784	0
1777	3	1	4	1	1	1	1	0	0	0	0	13.4894	0
1778	4	1	4	1	2	1	0	0	0	1	0	13.4894	0
1779	7	1	3	1	2	1	1	1	0	0	0	13.4894	0
1780	4	1	4	1	1	1	0	1	0	1	0	13.4894	0
1781	1	1	2	1	2	1	1	0	0	0	0	13.4894	0
1782	3	1	4	1	2	1	0	1	0	0	0	13.4894	0
1783	1	1	3	1	2	1	1	0	0	1	0	13.4894	0
1784	5	1	4	1	2	1	1	0	0	0	0	13.4894	0
1785	4	1	4	1	1	1	0	1	0	0	0	13.4867	0
1786	5	1	4	1	2	1	0	1	0	0	0	13.4867	0
1787	4	1	4	1	2	0	1	1	0	1	0	13.4867	0
1788	5	1	3	1	1	1	1	1	0	1	0	13.4867	0
1789	5	1	3	1	2	1	1	0	0	1	0	13.4839	0
1790	4	1	3	1	2	1	0	0	0	0	0	13.4839	0
1791	4	1	4	1	2	1	1	1	0	0	0	13.4839	0
1792	6	1	4	1	1	1	1	1	0	0	0	13.4839	0
1793	6	1	3	1	2	1	0	1	0	0	1	13.4839	0
1794	3	1	4	1	2	1	1	1	0	0	0	13.4839	0
1795	5	1	4	1	1	1	1	0	0	0	0	13.4839	0
1796	2	1	3	1	2	1	1	1	0	0	0	13.4839	0
1797	4	1	4	1	1	0	1	1	0	0	0	13.4839	0
1798	5	1	4	1	2	1	0	0	0	1	0	13.4839	0
1799	5	1	4	1	2	1	1	0	0	0	0	13.4839	0
1800	6	1	4	1	2	1	1	0	0	0	0	13.4839	0
1801	3	1	4	1	2	1	0	1	0	0	0	13.4839	0
1802	3	1	4	1	2	1	1	0	0	0	0	13.4839	0
1803	2	1	4	1	2	1	1	0	0	0	0	13.4839	0
1804	2	1	2	1	2	0	1	0	0	0	0	13.4839	0
1805	2	1	3	1	1	1	1	0	0	0	0	13.4839	0
1806	5	1	3	1	2	0	1	1	0	0	0	13.4839	0
1807	3	1	3	1	2	0	1	1	0	1	0	13.4812	0
1808	2	1	2	1	2	0	1	1	0	1	0	13.4812	0
1809	2	1	4	1	2	0	1	0	0	0	0	13.4812	0
1810	2	1	3	1	2	1	0	0	0	1	0	13.4812	0
1811	3	1	3	1	2	1	1	1	0	1	0	13.4812	0
1812	6	1	4	1	2	1	1	1	0	0	0	13.4812	0
1813	1	1	3	1	1	1	1	0	0	0	0	13.4812	0
1814	3	1	3	1	2	1	1	0	0	0	0	13.4812	0
1815	3	1	4	1	1	0	0	0	0	0	0	13.4812	0
1816	2	1	4	1	1	1	1	0	0	1	0	13.4812	0
1817	3	1	4	1	2	1	0	1	0	0	0	13.4812	0
1818	3	1	4	1	2	1	1	0	0	0	0	13.4812	0
1819	2	1	3	1	2	0	1	1	0	1	0	13.4812	0
1820	4	1	3	1	2	1	1	1	0	1	0	13.4812	0
1821	2	1	3	1	2	1	1	1	0	0	0	13.4812	0
1822	1	1	3	1	2	1	1	0	0	0	0	13.4812	0
1823	3	1	4	1	1	1	0	1	0	0	0	13.4812	0
1824	5	1	4	1	2	1	1	0	0	0	0	13.4784	0
1825	1	1	3	1	2	1	0	1	0	0	0	13.4784	0
1826	3	1	4	1	2	1	0	1	0	1	0	13.4784	0
1827	4	1	4	1	2	1	1	1	0	0	0	13.4784	0
1828	6	1	4	1	1	1	0	1	0	0	0	13.4784	0
1829	4	1	4	1	2	1	1	0	0	0	0	13.4784	0
1830	3	1	2	1	1	1	1	0	0	0	0	13.4784	0
1831	3	1	4	1	2	1	1	0	0	1	0	13.4784	0
1832	3	1	2	1	2	1	1	0	0	1	0	13.4784	0
1833	2	1	3	1	2	1	1	1	0	0	0	13.4784	0
1834	1	1	3	2	1	1	0	0	0	0	0	13.4784	0
1835	2	1	3	1	1	1	0	1	0	0	0	13.4784	0
1836	4	1	4	1	2	0	1	1	0	0	0	13.4784	0
1837	2	1	4	1	1	1	0	1	0	1	0	13.4784	0
1838	1	1	3	1	2	0	1	0	0	1	0	13.4784	0
1839	6	1	3	1	2	1	1	0	0	0	0	13.4784	0
1840	3	1	4	1	2	1	1	0	0	1	0	13.4784	0
1841	2	1	3	1	1	1	0	1	0	0	0	13.4784	0
1842	2	1	3	1	1	0	1	0	1	1	0	13.4784	0
1843	2	1	3	1	1	1	1	0	0	0	0	13.4784	0
1844	4	1	4	1	2	1	1	1	0	0	0	13.4784	0
1845	4	1	4	1	2	1	1	0	0	1	0	13.4784	0
1846	3	1	2	1	1	1	1	1	0	0	0	13.4757	0
1847	2	1	3	1	1	0	1	0	0	0	0	13.4757	0
1848	3	1	4	1	1	0	1	0	0	0	0	13.4757	0
1849	4	1	4	1	2	1	1	0	0	0	0	13.4757	0
1850	2	1	4	1	1	1	0	1	0	0	0	13.4757	0
1851	2	1	3	1	1	0	0	1	0	0	0	13.4757	0
1852	2	1	2	1	2	1	0	1	0	0	0	13.4757	0
1853	1	1	3	1	2	0	1	0	0	0	0	13.4757	0
1854	5	1	4	1	1	1	1	1	0	0	0	13.4757	0
1855	4	1	4	1	2	1	1	1	0	0	0	13.4757	0
1856	4	1	4	1	2	1	0	1	0	0	0	13.4757	0
1857	2	1	3	1	2	0	0	1	0	0	0	13.4757	0
1858	3	1	3	1	1	0	1	0	0	0	0	13.4757	0
1859	5	1	3	1	2	1	1	0	0	1	0	13.473	0
1860	4	1	4	1	1	1	0	1	0	0	0	13.473	0
1861	4	1	4	1	2	1	1	0	0	0	0	13.473	0
1862	1	1	3	1	2	1	0	1	0	0	0	13.473	0
1863	3	1	4	1	2	1	1	0	0	0	0	13.473	0
1864	2	1	3	1	1	1	0	1	0	1	0	13.473	0
1865	1	1	4	1	2	1	1	0	0	0	0	13.473	0
1866	4	1	3	1	2	1	1	1	0	0	0	13.473	0
1867	1	1	3	1	2	1	0	0	0	0	0	13.473	0
1868	3	1	3	1	2	1	0	1	0	1	0	13.4702	0
1869	5	1	1	1	2	1	1	1	0	0	0	13.4702	0
1870	7	1	3	1	2	0	1	1	0	1	0	13.4702	0
1871	1	1	3	1	1	1	1	1	0	0	0	13.4702	0
1872	4	1	4	1	1	1	1	0	0	1	0	13.4702	0
1873	6	1	4	2	2	1	1	0	0	0	0	13.4702	0
1874	4	1	4	1	2	1	0	1	0	0	0	13.4702	0
1875	2	1	3	1	2	1	0	1	0	1	0	13.4702	0
1876	2	1	2	1	1	0	0	1	0	0	0	13.4675	0
1877	1	1	3	1	1	1	0	0	0	0	0	13.4675	0
1878	6	1	3	1	2	1	1	0	0	0	0	13.4675	0
1879	2	1	2	1	1	1	0	1	0	0	0	13.4675	0
1880	1	1	3	2	2	1	1	0	0	0	0	13.4675	0
1881	1	1	3	1	1	1	0	1	0	0	0	13.4675	0
1882	3	1	4	1	2	1	1	0	0	0	0	13.4675	0
1883	5	1	4	1	2	0	1	1	0	1	0	13.4675	0
1884	2	1	3	1	1	1	0	1	0	0	0	13.473	0
1885	6	1	4	1	2	1	1	1	0	1	0	13.4702	0
1886	7	1	4	2	2	1	1	1	0	1	0	13.4702	0
1887	3	1	4	1	2	1	1	0	0	0	0	13.4702	0
1888	1	1	3	1	2	1	1	1	0	0	0	13.4702	0
1889	3	1	4	1	2	1	1	0	0	0	0	13.4702	0
1890	3	1	3	1	2	1	0	1	0	1	0	13.4702	0
1891	5	1	3	1	1	1	0	1	0	0	0	13.4702	0
1892	5	1	4	1	2	1	1	0	0	0	0	13.4702	0
1893	1	1	3	1	1	1	1	1	0	0	0	13.4702	0
1894	4	1	4	1	1	1	0	1	0	0	0	13.4702	0
1895	2	1	3	1	2	1	1	1	0	0	0	13.4702	0
1896	2	1	3	1	1	1	1	0	0	1	0	13.4675	0
1897	1	1	3	1	1	1	1	0	0	1	0	13.4675	0
1898	4	1	3	2	2	1	1	0	0	0	0	13.4675	0
1899	2	1	3	1	1	1	0	1	0	0	0	13.4675	0
1900	2	1	3	1	2	1	0	0	0	0	0	13.4675	0
1901	2	1	3	1	2	1	1	1	0	0	0	13.4675	0
1902	3	1	4	1	2	1	1	0	0	1	0	13.4675	0
1903	4	1	4	1	2	1	0	1	0	0	0	13.4675	0
1904	5	1	3	1	1	1	0	1	0	0	0	13.4675	0
1905	3	1	3	1	2	0	1	1	0	0	0	13.4675	0
1906	3	1	4	1	2	1	1	0	0	0	0	13.4675	0
1907	1	1	2	1	2	1	0	1	0	0	0	13.4675	0
1908	1	1	3	1	1	0	0	0	0	0	0	13.4675	0
1909	5	1	4	1	2	1	1	1	0	0	0	13.4675	0
1910	3	1	3	1	2	1	0	0	0	0	0	13.4675	0
1911	2	1	3	1	2	1	1	1	0	0	0	13.4648	0
1912	3	1	4	1	2	1	1	1	0	0	0	13.4648	0
1913	5	1	3	1	2	1	1	1	0	1	0	13.4648	0
1914	4	1	3	1	2	1	1	1	0	0	0	13.4648	0
1915	6	1	4	1	2	1	1	1	0	0	0	13.4648	0
1916	1	1	3	1	2	1	0	0	0	0	0	13.4648	0
1917	3	1	4	1	2	1	1	0	0	0	0	13.4648	0
1918	3	1	3	1	2	1	1	0	0	0	0	13.4648	0
1919	1	1	3	1	2	0	1	1	0	0	0	13.4648	0
1920	5	1	3	1	2	1	1	0	0	1	0	13.4648	0
1921	2	1	3	1	2	1	1	1	0	0	0	13.4648	0
1922	5	1	3	1	1	1	0	0	0	1	0	13.4648	0
1923	3	1	4	1	2	0	1	1	0	0	0	13.4648	0
1924	1	1	4	1	1	1	1	1	0	0	0	13.4648	0
1925	2	1	2	1	1	0	1	1	0	0	0	13.4648	0
1926	2	1	3	1	2	1	1	1	0	0	0	13.462	0
1927	5	1	4	1	2	0	1	0	0	0	0	13.462	0
1928	3	1	3	1	2	1	1	0	0	0	0	13.462	0
1929	3	1	2	1	2	1	1	0	0	0	0	13.462	0
1930	5	1	4	1	2	1	1	0	0	0	0	13.462	0
1931	2	1	3	1	2	1	1	0	0	1	0	13.462	0
1932	2	1	3	1	2	1	1	0	0	0	0	13.462	0
1933	4	1	3	1	2	1	1	1	0	0	0	13.4593	0
1934	2	1	3	1	2	1	1	1	0	0	0	13.4593	0
1935	4	1	4	1	1	0	1	1	0	0	0	13.4593	0
1936	3	1	4	1	1	1	1	1	0	0	0	13.4593	0
1937	4	1	4	1	1	1	1	0	0	0	0	13.4593	0
1938	4	1	3	1	1	1	1	0	0	0	0	13.4593	0
1939	1	1	2	1	1	1	1	0	0	0	0	13.4593	0
1940	3	1	4	1	2	1	0	1	0	1	0	13.4593	0
1941	2	1	4	1	2	1	1	1	0	0	0	13.4593	0
1942	7	1	4	1	2	1	1	0	0	0	0	13.4593	0
1943	3	1	4	1	1	1	0	1	0	0	0	13.4593	0
1944	5	1	4	2	1	0	1	1	0	1	0	13.4593	0
1945	7	1	4	1	1	1	1	0	0	1	0	13.4593	0
1946	2	1	4	2	1	1	0	0	0	0	0	13.4593	0
1947	4	1	4	1	1	1	0	1	0	0	0	13.4565	0
1948	2	1	3	1	2	1	1	0	0	0	0	13.4565	0
1949	3	1	4	1	1	0	1	0	0	0	0	13.4565	0
1950	2	1	3	1	1	1	1	1	0	0	0	13.4565	0
1951	4	1	4	1	2	1	1	1	0	0	0	13.4565	0
1952	3	1	3	1	1	0	0	1	0	0	0	13.4565	0
1953	4	1	3	1	2	1	0	1	0	0	0	13.4565	0
1954	1	1	3	1	2	1	1	0	0	1	0	13.4538	0
1955	3	1	4	1	2	1	0	0	0	0	0	13.4565	0
1956	5	1	4	1	2	1	1	1	0	0	0	13.4538	0
1957	4	1	4	1	2	1	0	1	0	0	0	13.4565	0
1958	3	1	4	1	2	1	0	1	0	0	0	13.4565	0
1959	2	1	3	1	1	1	0	0	0	0	0	13.4565	0
1960	7	1	4	2	2	1	0	1	0	0	0	13.4565	0
1961	4	1	4	1	2	1	1	1	0	0	0	13.4565	0
1962	4	1	4	1	2	1	0	1	0	0	0	13.4565	0
1963	1	1	3	1	1	1	1	1	0	0	0	13.4565	0
1964	4	1	3	1	2	1	0	1	0	0	0	13.4538	0
1965	1	1	3	1	1	1	1	0	0	0	0	13.4538	0
1966	1	1	2	1	1	1	0	1	0	0	0	13.4538	0
1967	2	1	2	1	1	1	0	1	0	0	0	13.4538	0
1968	1	1	3	1	1	1	1	1	0	0	0	13.4538	0
1969	4	1	4	1	2	1	1	1	0	1	0	13.4538	0
1970	3	1	4	1	2	1	1	1	0	0	0	13.4511	0
1971	2	1	4	1	1	1	0	0	0	0	0	13.4538	0
1972	4	1	4	1	2	1	1	1	0	0	0	13.4538	0
1973	1	1	3	1	2	1	1	1	0	0	0	13.4511	0
1974	1	1	2	1	1	0	1	1	0	1	0	13.4511	0
1975	3	1	3	1	1	1	0	1	0	0	0	13.4511	0
1976	2	1	3	1	2	1	0	1	0	0	0	13.4593	0
1977	2	1	3	1	2	1	1	1	0	0	0	13.4593	0
1978	2	1	3	1	1	1	1	1	0	0	0	13.4593	0
1979	5	1	4	1	2	1	1	1	0	0	0	13.4593	0
1980	1	1	3	1	2	1	1	0	0	1	0	13.4593	0
1981	5	1	3	1	2	1	1	1	0	1	1	13.4593	0
1982	2	1	2	1	2	1	1	1	0	0	0	13.4593	0
1983	2	1	2	1	1	1	1	0	0	0	0	13.4593	0
1984	4	1	4	2	2	1	1	0	0	1	0	13.4593	0
1985	7	1	4	1	2	1	1	1	0	0	0	13.4593	0
1986	5	1	4	1	2	1	1	1	0	0	0	13.4593	0
1987	2	1	4	1	1	1	1	0	0	0	0	13.4593	0
1988	5	1	4	1	2	1	1	0	0	0	0	13.4565	0
1989	3	1	3	1	2	1	0	1	0	0	0	13.4565	0
1990	4	1	4	1	1	1	0	1	0	0	0	13.4565	0
1991	3	1	3	1	1	0	1	0	0	0	0	13.4565	0
1992	3	1	3	1	2	1	1	0	0	0	0	13.4565	0
1993	6	1	4	1	1	1	1	0	0	0	0	13.4565	0
1994	2	1	3	1	2	1	1	0	0	0	0	13.4565	0
1995	3	1	3	1	2	1	1	1	0	0	0	13.4565	0
1996	2	1	3	1	2	0	1	1	0	0	0	13.4538	0
1997	3	1	4	1	2	0	0	1	0	0	0	13.4538	0
1998	2	1	2	1	1	1	0	1	0	1	0	13.4538	0
1999	2	1	3	1	2	1	1	1	0	0	0	13.4538	0
[truncated: 11,983 more rows]

## Sheet: YZ_baseline_dataset_QC
anon_id	age_group	sex	education_group	bmi_group	pack_year_group	alcohol_group	diet_vegfru_status	diet_salty_status	cancer_diag	cancer_family_history	peptic_ulcer_diag	screen_diagnosis	screen_GC
1	5	1	4	1	2	0	1	0	0	0	0	1	0
2	4	1	2	1	2	0	1	0	0	1	0	2	0
3	6	1	4	1	2	0	0	0	0	0	0	2	0
4	6	0	4	1	1	0	1	0	0	0	0	3	0
5	6	0	4	1	2	0	1	0	0	0	0	2	0
6	6	1	4	1	1	0	1	0	0	0	1	1	0
7	5	1	2	1	2	0	1	0	0	0	0	1	0
8	7	1	4	1	2	0	0	0	0	0	0	2	0
9	5	1	2	1	2	0	1	0	0	1	0	1	0
10	3	1	3	1	1	0	1	0	0	1	0	1	0
11	3	1	3	1	1	0	1	0	0	0	0	2	0
12	6	0	4	1	1	0	1	0	0	0	0	1	0
13	4	1	3	1	2	0	0	0	0	0	0	1	0
14	5	0	4	1	1	0	1	0	0	0	0	1	0
15	5	1	4	1	2	0	0	0	0	0	0	3	0
16	5	1	3	1	2	0	1	0	0	0	0	1	0
17	4	1	2	1	1	0	1	0	0	0	0	3	0
18	5	1	2	1	2	0	1	0	0	1	0	2	0
19	5	1	4	1	1	0	1	0	0	0	0	1	0
20	4	1	3	1	1	0	0	0	0	0	0	3	0
21	5	0	4	1	1	0	0	0	0	0	0	1	0
22	4	1	4	1	1	0	1	0	0	0	0	2	0
23	5	1	4	1	2	0	1	0	0	0	1	2	0
24	2	1	3	1	2	0	1	0	0	0	0	3	0
25	6	0	4	1	2	0	1	0	0	0	0	3	0
26	5	1	4	1	1	0	0	0	0	0	0	1	0
27	3	1	4	1	2	0	1	0	0	0	0	2	0
28	5	1	3	1	2	0	1	0	0	0	0	3	0
29	3	1	3	1	2	0	0	0	0	0	1	1	0
30	5	1	4	1	2	0	1	0	0	0	0	1	0
31	4	0	4	1	1	0	1	1	0	0	0	1	0
32	5	1	3	1	1	0	1	1	0	0	0	1	0
33	4	1	1	1	1	0	1	0	0	1	0	1	0
34	5	1	2	1	1	0	1	0	0	0	0	2	0
35	4	1	4	1	2	0	1	0	0	0	0	4	0
36	5	0	4	1	1	0	1	0	0	0	0	1	0
37	5	0	4	1	1	0	1	0	0	0	0	2	0
38	3	1	3	1	2	0	1	0	0	0	0	1	0
39	7	0	4	1	1	0	1	0	0	0	0	1	0
40	3	1	1	1	2	0	1	0	0	1	0	3	0
41	2	1	3	1	1	0	1	0	0	0	0	2	0
42	4	1	3	1	2	0	1	0	0	0	0	3	0
43	6	1	4	1	2	0	1	0	0	0	0	2	0
44	5	0	4	1	1	0	1	0	0	0	0	2	0
45	6	0	4	1	1	0	1	0	0	0	0	1	0
46	6	0	4	1	2	0	1	0	0	0	0	2	0
47	3	0	4	1	2	0	1	0	0	0	0	2	0
48	2	1	3	1	2	0	1	0	0	1	1	3	0
49	7	1	4	1	2	0	0	0	0	0	0	2	0
50	7	1	3	1	2	0	0	0	0	0	0	3	0
51	6	1	4	1	2	0	1	0	0	0	0	1	0
52	5	1	4	1	2	0	1	0	0	0	1	2	0
53	5	1	4	1	2	0	1	1	0	1	0	1	0
54	6	1	4	1	2	0	1	0	0	0	1	3	0
55	3	1	3	1	1	0	0	0	0	0	0	2	0
56	3	1	4	1	2	0	1	0	0	1	0	2	0
57	2	1	1	1	2	0	1	0	0	1	0	2	0
58	5	1	3	1	2	0	0	0	0	0	0	1	0
59	3	1	4	1	1	0	1	0	0	1	0	2	0
60	6	1	2	2	1	0	0	0	0	0	0	3	0
61	6	1	4	1	2	0	1	0	0	0	1	2	0
62	5	1	2	1	1	0	1	0	0	1	0	3	0
63	5	0	4	1	2	0	1	0	0	0	0	1	0
64	2	1	4	1	1	0	0	0	0	0	0	1	0
65	1	1	4	1	1	0	1	0	0	0	0	4	0
66	6	1	4	1	2	0	1	0	0	0	1	3	0
67	6	1	4	1	2	0	1	0	0	0	1	1	0
68	3	1	2	1	1	0	0	0	0	0	0	3	0
69	5	1	4	1	2	0	0	0	0	0	0	1	0
70	4	1	3	1	2	0	0	0	0	0	0	1	0
71	5	1	3	1	1	0	1	0	0	0	0	1	0
72	6	0	4	1	1	0	1	0	0	0	0	3	0
73	2	0	4	1	1	0	1	0	0	0	0	1	0
74	5	1	4	1	2	0	1	0	0	0	0	2	0
75	3	0	4	1	1	0	1	0	0	0	0	2	0
76	5	1	4	1	2	0	0	0	0	0	0	2	0
77	3	1	3	1	2	0	1	0	0	0	1	2	0
78	7	0	4	1	1	0	1	0	0	0	0	2	0
79	4	1	3	1	1	0	0	1	0	0	0	1	0
80	6	1	4	1	2	0	1	0	0	0	0	4	0
81	6	0	4	1	1	0	1	0	0	0	0	2	0
82	7	1	4	1	2	0	1	0	0	1	0	1	0
83	3	1	2	1	2	0	0	1	0	1	0	1	0
84	4	1	4	1	1	0	1	0	0	0	0	1	0
85	6	0	4	2	1	0	1	0	0	0	0	3	0
86	7	1	4	1	2	0	1	0	0	0	0	2	0
87	4	1	4	1	2	0	1	0	0	0	1	2	0
88	3	1	4	1	1	0	1	1	0	1	0	1	0
89	5	1	3	1	1	0	1	0	0	0	0	1	0
90	4	1	4	1	2	0	1	1	0	0	0	3	0
91	4	1	2	1	1	0	1	0	0	0	1	4	0
92	1	1	3	1	1	0	1	0	0	0	0	1	0
93	6	1	4	1	2	0	1	0	0	0	0	1	0
94	6	1	4	1	2	0	1	1	0	0	0	1	0
95	3	0	3	1	2	0	1	1	0	1	0	1	0
96	6	1	4	1	1	0	1	0	0	0	0	1	0
97	3	1	4	1	2	0	1	1	0	0	0	1	0
98	5	1	4	1	2	0	1	0	0	0	0	1	0
99	5	1	4	1	2	0	1	1	0	0	1	1	0
100	5	1	4	1	2	0	1	0	0	0	0	2	0
101	7	1	4	1	1	0	1	0	0	0	0	2	0
102	6	1	2	1	2	0	1	0	0	0	0	2	0
103	6	1	4	1	1	0	1	0	0	0	0	1	0
104	4	1	2	1	2	0	1	0	0	0	0	3	0
105	2	1	3	1	1	0	0	0	0	1	1	4	0
106	6	1	4	1	2	0	1	0	0	0	0	3	0
107	7	0	4	1	1	0	1	0	0	1	0	2	0
108	5	1	3	1	1	0	1	1	0	1	0	3	0
109	5	1	4	1	1	0	1	0	0	0	0	4	0
110	6	1	3	1	2	0	0	0	0	0	0	1	0
111	7	0	4	1	1	0	1	1	0	0	0	1	0
112	3	1	3	1	2	0	1	0	0	1	0	2	0
113	4	1	2	1	2	0	0	0	0	1	0	1	0
114	6	1	4	1	2	0	1	0	0	0	1	3	0
115	5	1	2	1	1	0	1	0	0	1	0	1	0
116	7	1	3	1	1	0	1	0	0	1	0	1	0
117	5	1	4	1	2	0	1	0	0	0	0	2	0
118	3	1	3	1	1	0	0	0	0	1	0	3	0
119	4	1	4	1	2	0	1	1	0	0	0	1	0
120	6	1	4	1	2	0	1	0	0	1	0	2	0
121	6	1	4	1	2	0	1	0	0	0	0	3	0
122	5	1	4	1	2	0	1	0	0	0	0	1	0
123	5	1	4	1	2	0	1	0	0	0	0	3	0
124	1	1	4	1	1	0	0	0	0	1	0	2	0
125	6	1	4	1	2	0	1	0	0	0	0	3	0
126	6	1	3	1	2	0	1	0	0	0	0	1	0
127	7	1	4	1	2	0	1	0	0	0	0	2	0
128	1	1	3	1	2	0	1	0	0	0	0	1	0
129	3	1	1	1	1	0	1	0	0	0	0	2	0
130	3	1	4	1	1	0	0	0	0	0	0	1	0
131	4	1	4	1	2	0	1	0	0	0	0	1	0
132	6	1	4	1	2	0	1	0	0	0	1	1	0
133	6	1	4	1	2	0	1	1	0	0	0	5	1
134	3	1	2	1	2	0	1	0	0	1	0	2	0
135	6	0	4	1	2	0	1	0	0	0	1	1	0
136	7	1	4	1	1	0	1	0	0	0	0	1	0
137	6	1	3	1	2	0	1	0	0	1	0	1	0
138	2	1	3	1	2	0	1	0	0	0	1	1	0
139	6	1	4	1	2	0	0	0	0	0	0	2	0
140	5	1	4	1	2	0	1	0	0	0	0	1	0
141	3	1	4	1	1	0	0	0	0	0	0	1	0
142	5	1	4	1	1	0	0	0	0	0	1	3	0
143	3	0	4	1	1	0	1	1	0	0	0	1	0
144	1	1	3	1	1	0	1	0	0	0	0	3	0
145	3	1	3	1	2	0	1	0	0	0	0	1	0
146	3	1	4	1	1	0	1	0	0	1	0	3	0
147	4	1	2	1	2	0	1	0	0	1	0	2	0
148	2	1	4	1	1	0	0	0	0	0	0	2	0
149	5	0	4	1	1	0	1	0	0	0	0	1	0
150	4	1	3	1	2	0	0	0	0	1	0	1	0
151	4	1	3	1	2	0	1	1	0	0	0	1	0
152	5	0	4	1	1	0	0	1	0	0	0	1	0
153	6	1	4	1	1	0	1	0	0	0	0	2	0
154	6	1	3	1	2	0	1	0	0	1	0	3	0
155	5	0	4	1	1	0	1	0	0	0	0	1	0
156	6	1	4	1	2	0	0	0	0	0	0	2	0
157	6	1	3	1	2	0	1	0	0	0	1	1	0
158	6	0	4	1	1	0	1	1	0	0	1	3	0
159	4	1	4	1	2	0	0	0	0	0	0	1	0
160	1	1	2	1	2	0	1	0	0	1	0	1	0
161	5	1	2	1	2	0	1	0	0	0	0	3	0
162	3	1	3	1	2	0	1	1	0	1	0	1	0
163	6	1	4	1	2	0	1	0	0	0	0	1	0
164	5	1	3	1	2	0	0	0	0	0	0	3	0
165	5	0	4	1	1	0	1	1	0	0	0	2	0
166	5	1	4	1	2	0	1	0	0	0	0	2	0
167	4	1	3	1	2	0	1	0	0	0	0	1	0
168	2	1	3	1	2	0	1	0	0	0	1	1	0
169	3	1	4	1	2	0	1	0	0	0	0	3	0
170	4	1	2	1	2	0	1	1	0	0	0	2	0
171	3	1	2	1	2	0	0	0	0	0	1	1	0
172	6	1	4	1	2	0	0	1	0	1	0	3	0
173	5	1	4	1	1	0	1	0	0	0	0	1	0
174	6	1	4	1	2	0	1	0	0	0	0	2	0
175	5	1	2	1	1	0	1	0	0	1	0	3	0
176	4	1	3	1	2	0	0	0	0	0	0	3	0
177	6	1	4	1	2	0	0	0	0	0	1	1	0
178	1	1	2	1	2	0	0	0	0	0	1	2	0
179	6	1	2	1	2	0	1	0	0	0	0	2	0
180	6	1	4	1	2	0	1	0	0	1	0	1	0
181	7	1	3	1	2	0	1	0	0	0	0	4	0
182	4	1	3	1	2	0	0	0	0	1	0	4	0
183	3	0	4	1	1	0	1	0	0	0	0	2	0
184	7	1	4	1	2	0	1	1	0	0	1	1	0
185	3	1	2	1	2	0	0	0	0	1	0	2	0
186	6	1	4	1	2	0	1	1	0	1	0	2	0
187	7	0	4	1	1	0	0	1	0	0	0	3	0
188	2	1	3	1	1	0	1	0	0	0	0	1	0
189	4	1	3	1	2	0	1	0	0	0	0	3	0
190	5	0	4	1	1	0	1	1	0	1	0	2	0
191	4	1	2	1	2	0	1	0	0	1	0	3	0
192	4	1	3	1	2	0	1	0	0	0	0	3	0
193	4	1	3	1	2	0	1	0	0	0	0	3	0
194	6	1	3	1	2	0	1	0	0	1	0	2	0
195	6	1	4	1	2	0	1	0	0	0	0	4	0
196	5	0	4	1	1	0	1	1	0	0	0	1	0
197	6	1	4	1	2	0	1	1	0	0	0	1	0
198	7	1	4	1	2	0	1	0	0	0	0	1	0
199	6	1	4	1	2	0	1	1	0	0	0	1	0
200	6	1	4	1	2	0	0	0	0	0	1	1	0
201	6	1	4	1	1	0	1	1	0	1	0	1	0
202	3	1	3	1	2	0	0	0	0	1	0	3	0
203	4	1	4	1	1	0	1	0	0	0	0	3	0
204	6	1	4	1	1	0	0	0	0	1	1	1	0
205	4	1	4	1	2	0	0	0	0	0	0	1	0
206	5	1	4	1	1	0	0	0	0	0	0	2	0
207	4	1	4	1	2	0	1	0	0	0	1	2	0
208	4	1	4	1	2	0	1	0	0	0	0	2	0
209	6	1	4	1	2	0	1	0	0	0	0	1	0
210	5	1	3	1	2	0	1	0	0	0	1	1	0
211	4	1	3	1	2	0	0	0	0	0	0	3	0
212	6	1	4	1	2	0	0	0	0	0	0	4	0
213	6	1	4	1	2	0	0	0	0	1	0	2	0
214	5	1	4	1	2	0	1	0	0	0	0	1	0
215	5	1	4	1	2	0	0	0	0	0	0	2	0
216	2	1	4	1	2	0	1	0	0	1	0	2	0
217	6	1	4	1	2	0	1	0	0	0	0	1	0
218	5	1	4	1	2	0	1	0	0	1	0	1	0
219	5	1	4	1	1	0	1	0	0	0	0	1	0
220	5	1	4	1	1	0	0	0	0	1	0	2	0
221	5	0	4	1	2	0	1	0	0	0	0	1	0
222	5	1	4	1	2	0	1	0	0	0	0	2	0
223	7	1	4	1	2	0	1	0	0	0	0	3	0
224	1	1	3	1	2	0	0	0	0	0	0	3	0
225	3	1	3	1	2	0	1	0	0	0	0	2	0
226	3	1	4	1	1	0	1	0	0	0	0	2	0
227	6	0	4	1	1	0	1	1	0	0	0	2	0
228	1	1	3	1	1	0	0	0	0	0	0	1	0
229	3	1	3	1	2	0	0	0	0	1	1	1	0
230	3	1	4	1	2	0	1	1	0	1	1	1	0
231	1	1	3	1	2	0	1	0	0	0	0	1	0
232	6	1	4	1	2	0	1	0	0	0	0	1	0
233	4	1	3	1	2	0	1	0	0	1	0	2	0
234	3	1	3	1	2	0	0	0	0	0	0	1	0
235	6	1	4	1	2	0	1	0	0	0	0	1	0
236	4	1	3	1	2	0	1	1	0	0	0	3	0
237	6	0	4	1	1	0	0	0	0	1	0	1	0
238	6	0	4	1	1	0	1	0	0	0	0	1	0
239	6	1	4	1	2	0	1	0	0	0	0	4	0
240	6	1	4	1	2	0	0	0	0	0	1	1	0
241	3	1	3	1	2	0	1	0	0	0	0	2	0
242	4	1	3	1	1	0	1	0	0	0	0	2	0
243	6	1	3	1	2	0	1	0	0	0	0	3	0
244	4	1	1	1	1	0	0	0	0	0	0	4	0
245	4	1	1	1	1	0	0	0	0	0	0	2	0
246	4	1	1	1	1	0	0	0	0	1	0	1	0
247	4	1	2	1	2	0	0	0	0	1	0	3	0
248	6	0	4	1	2	0	1	1	0	0	0	1	0
249	4	1	3	1	1	0	1	0	0	0	0	1	0
250	6	1	4	2	2	0	1	0	0	0	0	1	0
251	5	0	4	1	1	0	1	1	0	0	0	4	0
252	5	1	3	1	2	0	1	0	0	0	0	1	0
253	4	1	3	1	1	0	1	1	0	0	0	1	0
254	4	1	3	1	2	0	0	0	0	1	1	1	0
255	5	1	3	1	2	0	1	0	0	1	0	4	0
256	5	1	3	1	1	0	1	0	0	0	0	1	0
257	6	1	2	1	2	0	0	0	0	0	0	1	0
258	3	1	3	1	2	0	1	0	0	0	1	1	0
259	2	1	2	1	2	0	1	0	0	0	0	4	0
260	5	0	4	1	1	0	1	0	0	0	0	1	0
261	6	0	4	1	1	0	1	1	0	0	0	1	0
262	5	1	3	1	2	0	1	0	0	1	1	1	0
263	5	1	3	1	1	0	1	0	0	0	0	5	1
264	6	1	2	1	2	0	1	0	0	1	0	1	0
265	6	1	4	1	2	0	1	0	0	0	0	1	0
266	5	1	4	1	2	0	1	0	0	0	0	1	0
267	6	0	4	1	1	0	1	0	0	1	0	1	0
268	1	1	3	1	2	0	1	0	0	0	0	3	0
269	7	1	4	1	2	0	0	0	0	0	1	3	0
270	3	1	4	1	2	0	1	0	0	0	0	1	0
271	6	1	4	1	2	0	1	0	0	0	0	1	0
272	4	1	3	1	2	0	1	0	0	1	0	1	0
273	5	1	4	1	2	0	1	0	0	1	0	3	0
274	6	1	4	1	1	0	1	0	0	0	0	1	0
275	6	0	4	1	2	0	0	0	0	0	0	2	0
276	6	0	4	1	1	0	1	0	0	0	0	1	0
277	5	0	4	1	1	0	1	0	0	1	1	3	0
278	6	1	4	1	1	0	1	0	0	0	0	1	0
279	7	1	4	1	2	0	0	0	0	0	0	3	0
280	6	1	4	1	1	0	0	0	0	1	0	1	0
281	7	1	4	1	2	0	1	0	0	0	0	1	0
282	1	1	2	1	2	0	1	0	0	1	0	2	0
283	4	0	4	1	1	0	1	0	0	1	0	2	0
284	7	1	4	1	2	0	1	0	0	0	0	1	0
285	6	1	4	1	2	0	1	0	0	0	0	2	0
286	7	1	4	1	2	0	1	0	0	0	0	4	0
287	6	1	4	1	2	0	1	0	0	0	0	3	0
288	2	1	3	1	1	0	0	0	0	1	0	1	0
289	4	1	3	1	2	0	1	0	0	0	0	1	0
290	4	1	3	1	1	0	1	0	0	0	0	2	0
291	6	0	4	1	1	0	1	0	0	1	0	1	0
292	6	1	4	1	2	0	1	0	0	0	0	3	0
293	6	1	4	1	2	0	0	0	0	0	1	1	0
294	6	1	2	1	2	0	1	0	0	0	0	1	0
295	4	1	3	1	2	0	1	0	0	1	0	1	0
296	6	1	4	1	2	0	1	0	0	0	0	1	0
297	5	1	3	1	2	0	1	0	0	0	1	4	0
298	1	1	3	1	1	0	1	0	0	0	0	1	0
299	7	1	4	1	2	0	1	0	0	0	0	1	0
300	6	1	3	1	2	0	1	0	0	0	1	3	0
301	4	1	3	1	2	0	1	0	0	1	0	2	0
302	6	1	4	1	2	0	1	0	0	1	0	3	0
303	5	0	4	1	1	0	0	0	0	0	0	1	0
304	4	1	3	1	2	0	0	0	0	0	0	3	0
305	5	1	4	1	2	0	1	0	0	1	0	2	0
306	3	1	3	1	2	0	0	0	0	0	0	3	0
307	3	1	3	1	2	0	1	0	0	0	0	2	0
308	4	0	2	1	1	0	1	0	0	0	0	2	0
309	6	1	3	1	2	0	1	0	0	0	0	3	0
310	3	1	1	1	1	0	1	1	0	0	0	1	0
311	4	1	3	1	2	0	1	0	0	1	0	1	0
312	5	0	4	1	1	0	1	0	0	1	0	2	0
313	3	1	3	1	1	0	1	0	0	1	0	2	0
314	3	0	4	1	1	0	1	0	0	1	0	2	0
315	4	1	2	1	2	0	1	0	0	0	0	2	0
316	6	1	3	1	1	0	1	0	0	0	0	4	0
317	5	1	3	1	2	0	1	0	0	1	0	1	0
318	6	1	4	1	1	0	1	1	0	0	0	3	0
319	4	0	3	1	1	0	0	0	0	0	0	2	0
320	4	1	3	1	1	0	1	0	0	0	0	1	0
321	4	1	2	1	2	0	1	0	0	1	0	1	0
322	3	1	3	1	2	0	1	0	0	0	0	2	0
323	6	0	4	1	1	0	1	0	0	0	0	2	0
324	6	1	3	1	1	0	0	1	0	0	1	3	0
325	5	1	3	1	1	0	0	1	0	0	0	2	0
326	6	1	3	1	2	0	1	0	0	1	0	1	0
327	4	1	2	1	2	0	1	0	0	1	0	2	0
328	5	1	4	1	1	0	1	0	0	0	0	1	0
329	6	1	4	1	2	0	1	0	0	0	0	2	0
330	5	1	4	1	2	0	0	0	0	0	0	2	0
331	6	1	4	1	2	0	1	1	0	0	0	3	0
332	6	1	2	1	2	0	1	0	0	0	0	1	0
333	6	1	4	1	1	0	1	0	0	0	0	3	0
334	1	1	4	1	2	0	1	0	0	0	1	1	0
335	6	0	4	1	1	0	1	0	0	0	0	1	0
336	3	0	4	1	1	0	1	0	0	0	0	1	0
337	6	1	4	1	2	0	1	1	0	0	0	1	0
338	6	1	4	1	2	0	1	0	0	1	0	1	0
339	6	1	4	1	1	0	1	0	0	0	1	3	0
340	6	1	4	1	1	0	1	0	0	0	1	1	0
341	5	1	2	1	2	0	1	0	0	0	0	1	0
342	7	0	4	1	2	0	1	0	0	1	0	1	0
343	6	1	3	1	2	0	0	0	0	0	0	1	0
344	7	1	4	1	2	0	1	0	0	1	0	1	0
345	2	1	2	1	2	0	1	0	0	0	0	1	0
346	6	1	3	1	1	0	1	0	0	0	1	1	0
347	5	1	1	1	2	0	1	0	0	0	0	1	0
348	5	0	4	1	1	0	1	0	0	1	1	1	0
349	5	1	2	1	1	0	0	0	0	0	0	3	0
350	1	1	3	1	2	0	0	0	0	0	0	1	0
351	4	1	2	1	1	0	1	0	0	1	0	1	0
352	6	1	3	1	2	0	1	0	0	1	0	1	0
353	7	1	4	1	2	0	1	0	0	0	0	3	0
354	6	1	4	1	2	0	1	0	0	1	0	4	0
355	1	1	3	1	1	0	1	0	0	0	0	1	0
356	4	1	3	1	2	0	1	0	0	0	0	1	0
357	4	1	3	1	2	0	0	0	0	0	0	3	0
358	5	1	2	1	2	0	1	0	0	0	1	3	0
359	4	1	2	1	2	0	0	0	0	0	0	1	0
360	3	1	2	1	2	0	1	0	0	1	0	1	0
361	6	1	4	1	2	0	1	0	0	0	0	1	0
362	4	1	4	1	2	0	1	0	0	1	0	3	0
363	6	0	4	1	1	0	1	0	0	0	0	1	0
364	6	1	4	1	1	0	1	0	0	0	1	1	0
365	6	1	3	1	2	0	1	0	0	0	1	5	1
366	5	1	3	1	2	0	1	0	0	0	0	1	0
367	7	1	4	1	2	0	1	1	0	0	1	3	0
368	4	1	3	1	2	0	1	0	0	0	0	1	0
369	1	1	3	1	1	0	1	0	0	0	0	1	0
370	4	1	3	1	2	0	1	0	0	0	0	1	0
371	1	1	2	1	1	0	0	0	0	0	1	2	0
372	3	1	3	1	1	0	0	0	0	1	1	1	0
373	5	1	4	1	2	0	1	0	0	0	1	1	0
374	6	1	4	1	1	0	1	0	0	1	1	2	0
375	2	1	3	1	1	0	0	0	0	1	0	1	0
376	5	1	3	1	1	0	1	0	0	1	0	1	0
377	7	1	3	1	2	0	1	0	0	1	0	4	0
378	2	1	3	1	2	0	1	0	0	1	0	1	0
379	4	1	2	1	1	0	1	0	0	0	0	1	0
380	4	1	3	1	1	0	1	0	0	0	0	2	0
381	2	1	2	1	2	0	1	0	0	0	0	1	0
382	6	1	2	1	1	0	1	0	0	1	1	3	0
383	4	1	2	1	2	0	0	0	0	1	0	1	0
384	6	0	4	1	1	0	1	0	0	1	0	1	0
385	6	1	4	1	2	0	0	1	0	1	0	1	0
386	6	1	4	1	1	0	1	0	0	0	0	1	0
387	6	1	4	1	1	0	1	0	0	1	0	3	0
388	6	1	4	1	1	0	1	0	0	1	0	1	0
389	3	0	4	1	2	0	1	0	0	0	0	1	0
390	3	1	1	1	1	0	0	0	0	0	0	1	0
391	4	1	3	1	2	0	1	0	0	1	0	1	0
392	2	1	3	1	1	0	1	1	0	0	0	3	0
393	5	1	2	1	2	0	1	0	0	1	0	3	0
394	6	1	4	1	1	0	1	0	0	1	0	1	0
395	6	1	3	1	1	0	0	1	0	0	0	1	0
396	5	1	4	1	2	0	1	1	0	0	0	1	0
397	6	1	3	1	2	0	1	0	0	0	0	1	0
398	5	1	3	1	2	0	1	0	0	1	0	2	0
399	6	1	4	1	2	0	1	0	0	0	0	3	0
400	3	1	3	1	1	0	1	0	0	0	0	2	0
401	5	1	3	1	1	0	1	0	0	0	0	4	0
402	5	1	4	1	1	0	1	0	0	1	0	2	0
403	3	1	4	1	1	0	1	0	0	0	0	1	0
404	7	1	3	1	1	0	0	0	0	1	0	3	0
405	4	1	4	1	2	0	1	0	0	0	1	1	0
406	5	1	3	1	1	0	1	1	0	0	0	5	1
407	2	1	3	1	1	0	1	0	0	0	0	3	0
408	2	1	3	1	1	0	1	1	0	0	1	2	0
409	2	1	3	1	2	0	1	1	0	1	0	2	0
410	3	1	1	1	2	0	1	0	0	1	0	1	0
411	6	1	4	1	1	0	1	1	0	0	1	3	0
412	4	1	3	1	2	0	1	0	0	1	0	2	0
413	1	1	3	1	1	0	1	0	0	0	0	1	0
414	7	1	4	1	1	0	1	0	0	0	0	1	0
415	2	1	3	1	1	0	1	1	0	0	0	2	0
416	6	1	4	1	2	0	1	1	0	0	0	3	0
417	6	1	4	1	1	0	0	1	0	0	0	2	0
418	3	1	3	1	2	0	1	0	0	0	0	1	0
419	7	1	2	1	2	0	1	0	0	1	0	2	0
420	2	1	2	1	1	0	0	0	0	0	1	1	0
421	3	1	3	1	1	0	0	0	0	1	0	3	0
422	6	1	4	1	1	0	1	0	0	0	0	3	0
423	7	1	3	1	1	0	1	1	0	0	0	1	0
424	5	1	4	1	2	0	1	1	0	0	0	3	0
425	6	1	3	1	2	0	1	1	0	0	1	2	0
426	3	1	3	1	1	0	1	0	0	0	0	1	0
427	3	1	2	1	1	0	0	0	0	0	0	3	0
428	7	1	4	1	2	0	1	0	0	1	0	1	0
429	6	1	4	1	2	0	1	0	0	1	1	3	0
430	2	1	3	1	1	0	1	1	0	1	0	1	0
431	2	1	1	1	1	0	1	0	0	1	0	4	0
432	7	1	4	1	2	0	1	1	0	1	0	3	0
433	5	1	3	1	2	0	1	0	0	1	1	3	0
434	3	1	3	1	2	0	1	0	0	0	0	3	0
435	7	1	4	1	1	0	1	0	0	1	0	1	0
436	2	1	3	1	2	0	1	0	0	1	0	2	0
437	5	1	4	1	2	0	1	0	0	1	0	1	0
438	5	1	3	1	2	0	1	0	0	1	1	4	0
439	6	1	4	1	2	0	1	1	0	1	0	3	0
440	3	1	3	1	2	0	1	0	0	1	1	2	0
441	2	1	3	1	1	0	1	1	0	1	0	1	0
442	2	1	2	1	1	0	0	0	0	1	0	2	0
443	6	1	4	1	2	0	1	0	0	1	0	2	0
444	6	1	3	1	2	0	1	0	0	0	1	3	0
445	6	1	4	1	2	0	1	0	0	0	0	3	0
446	2	1	3	1	1	0	1	0	0	0	0	2	0
447	4	1	4	1	1	0	1	0	0	1	0	1	0
448	3	1	4	1	1	0	1	0	0	0	0	3	0
449	5	1	3	1	2	0	0	0	0	0	1	3	0
450	2	1	1	1	1	0	1	0	0	0	0	2	0
451	1	1	2	1	1	0	0	0	0	1	0	2	0
452	5	1	2	1	1	0	0	0	0	0	0	2	0
453	2	1	3	1	2	0	1	0	0	0	0	1	0
454	1	1	2	1	2	0	1	0	0	1	0	3	0
455	6	1	4	1	1	0	1	1	0	1	0	5	1
456	5	1	4	1	2	0	1	0	0	0	0	3	0
457	6	1	3	1	1	0	0	0	0	1	0	2	0
458	3	1	4	1	1	0	0	0	0	1	1	5	1
459	5	1	3	1	2	0	1	0	0	1	0	2	0
460	5	1	4	1	2	0	1	0	0	0	0	2	0
461	4	1	4	1	1	0	1	0	0	0	0	2	0
462	3	1	3	1	2	0	1	0	0	1	1	2	0
463	7	1	3	2	2	0	1	0	0	0	0	3	0
464	5	1	3	1	2	0	1	0	0	0	0	1	0
465	3	1	3	2	1	0	0	0	0	1	0	5	1
466	4	1	4	1	2	0	1	0	0	0	1	2	0
467	2	1	3	1	1	0	0	0	0	0	0	1	0
468	1	1	2	1	1	0	0	0	0	0	0	2	0
469	2	1	2	1	1	0	0	0	0	1	0	2	0
470	3	1	4	1	1	0	1	0	0	1	0	2	0
471	7	1	4	1	2	0	1	0	0	0	0	2	0
472	6	1	4	1	2	0	1	0	0	0	0	3	0
473	5	1	3	1	1	0	0	0	0	1	0	3	0
474	6	1	3	1	2	0	1	0	0	0	0	3	0
475	7	1	4	1	2	0	1	0	0	0	0	1	0
476	4	1	3	1	2	0	1	0	0	0	1	2	0
477	6	1	4	1	1	0	1	0	0	0	0	1	0
478	7	1	4	1	2	0	1	0	0	0	0	1	0
479	4	1	2	1	1	0	0	0	0	0	0	2	0
480	6	1	4	1	1	0	1	0	0	1	0	2	0
481	2	1	2	1	1	0	0	0	0	0	0	2	0
482	3	1	3	1	2	0	1	0	0	1	0	1	0
483	6	1	4	1	1	0	1	0	0	0	0	5	1
484	4	1	3	1	2	0	0	0	0	0	0	1	0
485	3	1	3	1	2	0	1	0	0	0	1	1	0
486	5	1	2	1	2	0	0	0	0	1	0	4	0
487	2	1	3	1	1	0	0	0	0	0	1	2	0
488	1	1	3	1	1	0	0	0	0	1	0	2	0
489	1	1	3	1	1	0	0	0	0	0	0	3	0
490	4	1	3	1	1	0	0	1	0	0	0	3	0
491	3	1	4	1	1	0	0	0	0	0	0	1	0
492	3	1	3	1	1	0	0	1	0	0	0	2	0
493	7	1	3	1	1	0	1	1	0	0	1	3	0
494	5	1	4	1	1	0	1	0	0	0	0	2	0
495	5	1	3	1	1	0	1	0	0	0	0	3	0
496	5	1	4	1	1	0	1	0	0	0	0	3	0
497	5	0	4	1	1	0	0	1	0	0	0	5	1
498	6	1	4	1	2	0	1	0	0	0	0	2	0
499	5	1	3	1	2	0	1	1	0	1	0	2	0
500	4	1	3	1	2	0	1	0	0	1	0	3	0
501	3	1	4	1	1	0	0	0	0	0	1	2	0
502	6	1	3	1	2	0	1	0	0	0	1	1	0
503	5	1	4	1	1	0	0	0	0	0	0	2	0
504	4	1	2	1	2	0	0	0	0	0	1	3	0
505	6	1	3	1	2	0	1	0	0	0	0	1	0
506	5	1	4	1	1	0	1	0	0	0	0	3	0
507	2	1	3	1	2	0	1	0	0	0	0	2	0
508	5	1	3	1	2	0	0	0	0	1	0	3	0
509	6	1	4	1	2	0	1	0	0	0	0	1	0
510	4	1	3	1	2	0	1	0	0	0	0	2	0
511	7	1	3	1	2	0	1	1	0	0	0	3	0
512	2	1	4	1	2	0	0	0	0	0	0	1	0
513	1	1	3	1	2	0	0	0	0	1	0	2	0
514	6	1	2	1	2	0	1	0	0	1	1	3	0
515	3	1	3	1	2	0	1	0	0	0	0	1	0
516	3	1	4	1	1	0	0	0	0	0	0	2	0
517	5	1	2	1	2	0	1	0	0	1	0	1	0
518	5	1	4	2	2	0	1	0	0	0	1	1	0
519	3	1	2	1	2	0	0	0	0	0	0	2	0
520	5	1	3	1	1	0	1	0	0	1	0	1	0
521	2	1	3	1	2	0	0	0	0	1	0	1	0
522	4	1	3	1	2	0	1	0	0	0	0	2	0
523	2	1	2	1	1	0	1	0	0	0	0	2	0
524	5	1	3	1	2	0	1	0	0	1	0	2	0
525	3	1	3	1	2	0	0	0	0	1	0	1	0
526	3	1	1	1	2	0	1	0	0	0	0	2	0
527	2	1	2	1	2	0	0	1	0	1	0	1	0
528	3	1	3	1	2	0	1	0	0	1	0	3	0
529	3	1	3	1	2	0	0	0	0	1	0	3	0
530	2	1	3	1	1	0	1	0	0	1	0	3	0
531	2	1	4	1	2	0	0	0	0	0	0	4	0
532	2	1	3	1	1	0	0	0	0	1	0	2	0
533	5	1	4	1	2	0	1	0	0	0	0	2	0
534	3	1	2	1	2	0	1	0	0	0	0	3	0
535	6	1	4	1	2	0	1	0	0	0	0	2	0
536	3	1	4	1	2	0	1	0	0	1	0	1	0
537	4	1	4	1	1	0	0	0	0	0	0	1	0
538	2	1	3	1	1	0	0	0	0	1	0	2	0
539	3	1	3	1	1	0	1	0	0	0	0	1	0
540	5	1	4	1	2	0	1	0	0	0	0	1	0
541	1	1	2	1	1	0	0	0	0	1	1	2	0
542	5	1	4	1	2	0	1	0	0	0	0	1	0
543	3	1	3	1	1	0	1	0	0	1	0	3	0
544	3	1	3	1	2	0	1	1	0	0	0	1	0
545	3	1	3	1	1	0	0	0	0	1	0	2	0
546	3	1	4	1	2	0	0	0	0	1	0	1	0
547	2	1	3	1	2	0	0	0	0	0	1	1	0
548	3	1	4	1	1	0	1	0	0	0	0	1	0
549	5	0	4	1	1	0	1	0	0	0	1	4	0
550	1	1	1	1	1	0	1	0	0	1	0	1	0
551	3	1	4	1	1	0	1	1	0	0	0	1	0
552	6	0	4	1	1	0	1	0	0	1	0	3	0
553	3	1	3	1	2	0	0	1	0	1	0	3	0
554	5	1	3	1	2	0	1	0	0	0	0	1	0
555	7	1	4	1	2	0	1	0	0	0	1	2	0
556	3	1	4	1	1	0	1	0	0	1	0	1	0
557	2	1	3	1	1	0	1	0	0	1	0	4	0
558	3	1	3	1	2	0	0	0	0	0	0	1	0
559	5	1	4	1	2	0	1	0	0	1	0	5	1
560	2	1	2	1	2	0	1	1	0	1	0	3	0
561	4	1	3	1	2	0	1	0	0	1	0	3	0
562	4	1	3	1	2	0	1	0	0	0	0	2	0
563	3	1	3	1	1	0	1	0	0	1	0	2	0
564	5	1	3	1	1	0	1	0	0	0	0	4	0
565	2	1	2	1	1	0	1	0	0	1	0	2	0
566	2	1	3	1	1	0	0	0	0	1	1	4	0
567	5	1	3	1	2	0	1	0	0	0	0	2	0
568	2	1	4	1	1	0	1	0	0	0	0	3	0
569	7	1	4	1	2	0	1	0	0	1	0	3	0
570	3	1	3	1	1	0	1	1	0	1	1	1	0
571	3	1	4	1	1	0	1	0	0	1	0	1	0
572	3	1	1	1	2	0	1	0	0	0	0	1	0
573	3	1	4	1	2	0	1	0	0	0	1	3	0
574	5	1	4	1	2	0	1	1	0	0	0	5	1
575	2	1	2	1	2	0	1	0	0	0	0	1	0
576	6	1	4	1	1	0	0	0	0	0	0	3	0
577	7	1	4	1	2	0	1	1	0	0	0	3	0
578	2	1	2	1	1	0	1	0	0	0	0	2	0
579	6	1	2	1	2	0	1	0	0	1	0	5	1
580	7	1	4	1	2	0	1	0	0	1	0	1	0
581	4	1	4	1	2	0	1	0	0	0	0	1	0
582	6	1	3	1	2	0	1	0	0	1	0	5	1
583	4	1	3	1	2	0	1	0	0	0	1	1	0
584	2	1	3	1	1	0	1	0	0	1	1	1	0
585	3	1	4	1	2	0	0	1	0	0	1	2	0
586	2	1	3	1	2	0	1	0	0	0	0	2	0
587	7	1	3	1	1	0	1	0	0	1	0	4	0
588	3	1	4	1	2	0	1	0	0	0	0	2	0
589	6	0	4	1	2	0	1	0	0	0	0	2	0
590	6	1	4	1	1	0	1	0	0	0	0	5	1
591	5	1	4	2	2	0	1	0	0	0	0	2	0
592	5	1	4	1	2	0	0	0	0	0	0	2	0
593	4	0	4	1	1	0	1	0	0	0	0	3	0
594	4	1	4	1	1	0	0	0	0	1	0	2	0
595	3	1	4	1	1	0	0	0	0	0	0	2	0
596	6	1	4	2	2	0	1	0	0	0	1	1	0
597	6	1	3	1	2	0	0	0	0	0	0	1	0
598	6	1	3	1	2	0	1	1	0	0	0	2	0
599	1	1	2	1	1	0	1	0	0	0	0	2	0
600	7	1	4	1	2	0	1	0	0	1	0	2	0
601	7	1	4	1	2	0	1	0	0	0	0	2	0
602	6	1	3	1	1	0	0	0	0	0	1	1	0
603	4	1	3	1	2	0	1	0	0	0	0	2	0
604	3	1	4	1	2	0	1	0	0	0	0	1	0
605	3	1	4	1	2	0	0	0	0	1	0	2	0
606	4	1	3	1	1	0	1	0	0	0	0	1	0
607	6	1	4	1	2	0	0	0	0	0	0	1	0
608	6	1	4	2	2	0	1	0	0	0	0	1	0
609	7	1	3	1	1	0	1	0	0	0	0	1	0
610	4	1	3	1	2	0	1	0	0	0	0	1	0
611	5	0	4	1	1	0	1	0	0	1	0	1	0
612	2	1	1	1	2	0	0	0	0	0	0	2	0
613	3	1	3	1	1	0	1	0	0	1	0	2	0
614	1	1	4	1	1	0	1	0	0	0	0	2	0
615	3	1	2	2	2	0	0	0	0	1	0	1	0
616	6	1	4	1	2	0	1	0	0	0	0	3	0
617	6	1	2	1	1	0	0	0	0	0	0	2	0
618	6	1	4	1	2	0	0	0	0	0	0	2	0
619	6	1	4	1	2	0	1	0	0	0	0	3	0
620	7	1	4	1	2	0	1	0	0	0	0	1	0
621	6	1	3	1	2	0	1	0	0	0	0	2	0
622	4	0	4	2	1	0	1	0	0	0	0	2	0
623	2	1	3	1	1	0	1	0	0	0	0	2	0
624	6	1	1	1	2	0	1	0	0	1	0	1	0
625	3	1	4	1	2	0	0	0	0	0	0	2	0
626	6	1	4	1	2	0	1	0	0	1	1	1	0
627	3	1	3	1	2	0	1	0	0	1	0	2	0
628	6	1	4	2	1	0	0	0	0	0	0	1	0
629	1	1	4	1	1	0	0	0	0	0	0	1	0
630	4	1	3	1	1	0	1	0	0	1	0	1	0
631	6	1	4	1	2	0	1	0	0	0	0	2	0
632	6	1	3	1	1	0	1	0	0	0	0	2	0
633	3	1	4	1	2	0	0	0	0	0	0	1	0
634	5	1	3	1	1	0	1	0	0	0	0	1	0
635	3	1	4	1	2	0	1	0	0	0	0	2	0
636	3	1	3	1	1	0	1	1	0	1	0	3	0
637	4	1	4	1	2	0	0	0	0	0	0	2	0
638	6	1	4	1	1	0	1	0	0	0	0	3	0
639	1	1	1	1	2	0	0	0	0	0	1	2	0
640	2	1	2	1	1	0	1	0	0	0	0	2	0
641	4	1	3	1	1	0	0	0	0	0	0	3	0
642	7	1	4	1	2	0	1	0	0	1	0	2	0
643	5	1	4	1	2	0	1	0	0	0	0	4	0
644	5	1	4	1	1	0	1	0	0	1	1	1	0
645	3	1	3	1	2	0	1	0	0	1	0	1	0
646	4	1	4	1	2	0	1	0	0	0	0	2	0
647	2	1	4	1	2	0	1	1	0	0	0	2	0
648	3	1	4	1	1	0	1	0	0	0	0	3	0
649	6	1	4	1	1	0	1	0	0	0	0	2	0
650	4	1	3	1	1	0	0	0	0	1	1	2	0
651	2	1	3	1	1	0	1	0	0	1	1	3	0
652	3	1	4	2	1	0	1	0	0	1	0	5	1
653	3	1	3	1	2	0	1	0	0	1	1	2	0
654	7	1	4	1	2	0	1	0	0	0	1	1	0
655	4	1	3	1	1	0	1	0	0	1	0	2	0
656	2	1	2	1	1	0	0	0	0	0	0	2	0
657	5	1	4	1	1	0	1	0	0	0	0	4	0
658	4	1	4	1	2	0	1	0	0	1	0	1	0
659	4	1	4	1	1	0	0	0	0	0	0	2	0
660	2	1	3	2	2	0	0	0	0	1	1	1	0
661	3	1	4	1	2	0	1	0	0	1	0	1	0
662	6	1	4	1	2	0	1	0	0	0	0	2	0
663	5	1	2	2	1	0	1	0	0	0	0	2	0
664	5	1	4	1	1	0	1	0	0	1	0	1	0
665	6	1	3	1	2	0	0	0	0	0	0	1	0
666	3	1	4	1	2	0	1	0	0	0	0	2	0
667	6	1	1	1	1	0	1	0	0	1	0	3	0
668	5	1	4	1	1	0	1	0	0	0	0	2	0
669	2	1	3	1	1	0	1	0	0	1	1	2	0
670	2	1	2	1	1	0	1	0	0	0	0	2	0
671	3	1	3	1	1	0	1	0	0	1	0	1	0
672	5	1	2	1	2	0	1	0	0	1	0	3	0
673	6	1	2	1	2	0	0	1	0	0	0	1	0
674	4	1	4	1	2	0	1	0	0	0	0	1	0
675	7	1	4	1	1	0	1	0	0	0	0	3	0
676	4	1	3	1	2	0	1	0	0	1	0	4	0
677	2	1	2	1	1	0	1	0	0	0	1	3	0
678	4	1	3	1	1	0	1	0	0	1	0	1	0
679	3	1	3	1	2	0	1	0	0	0	0	2	0
680	2	1	3	1	2	0	0	0	0	0	1	1	0
681	5	1	4	1	1	0	1	0	0	0	0	1	0
682	1	1	2	1	1	0	1	0	0	0	0	1	0
683	1	1	3	1	2	0	1	0	0	0	0	2	0
684	3	1	4	1	1	0	0	0	0	0	0	2	0
685	3	1	3	1	2	0	1	0	0	0	0	3	0
686	7	1	4	1	2	0	1	0	0	0	0	5	1
687	6	1	3	1	2	0	1	1	0	1	0	4	0
688	4	1	4	1	2	0	1	0	0	1	0	1	0
689	4	1	2	1	1	0	0	0	0	1	0	3	0
690	4	1	4	1	2	0	0	1	0	1	0	1	0
691	6	1	4	1	1	0	0	1	0	0	0	1	0
692	6	1	2	1	1	0	0	0	0	0	0	5	1
693	4	1	4	1	2	0	1	0	0	0	0	1	0
694	7	0	4	1	1	0	1	0	0	0	0	3	0
695	3	1	3	1	2	0	1	1	0	1	0	2	0
696	2	1	3	1	1	0	1	0	0	0	0	1	0
697	3	1	3	1	2	0	0	0	0	1	0	1	0
698	1	1	3	1	1	0	0	0	0	0	0	3	0
699	3	1	4	1	2	0	1	0	0	1	0	1	0
700	2	1	4	1	1	0	1	0	0	0	0	2	0
701	6	1	4	1	2	0	0	1	0	0	1	1	0
702	3	1	4	1	2	0	1	0	0	0	0	1	0
703	6	1	4	1	1	0	1	0	0	0	0	1	0
704	7	1	4	1	1	0	1	0	0	0	0	1	0
705	6	1	2	1	1	0	1	0	0	1	0	1	0
706	5	1	4	1	1	0	1	0	0	0	0	3	0
707	5	1	4	1	2	0	1	0	0	1	0	2	0
708	4	1	3	1	1	0	1	1	0	1	0	1	0
709	6	1	4	1	2	0	1	0	0	0	0	1	0
710	2	1	3	1	1	0	1	0	0	0	0	4	0
711	6	1	4	1	1	0	1	0	0	0	0	3	0
712	6	1	3	1	1	0	1	0	0	0	0	3	0
713	4	1	1	1	1	0	1	0	0	1	0	1	0
714	5	1	4	1	2	0	1	0	0	0	0	3	0
715	5	1	4	1	2	0	1	0	0	0	0	1	0
716	6	1	4	1	1	0	1	0	0	0	1	3	0
717	3	1	2	1	1	0	1	0	0	1	0	3	0
718	5	1	3	1	2	0	1	0	0	0	0	2	0
719	6	1	3	1	2	0	1	0	0	0	0	1	0
720	3	1	4	1	1	0	1	0	0	1	0	3	0
721	6	1	4	1	1	0	1	0	0	1	0	1	0
722	4	1	3	1	2	0	1	0	0	0	0	3	0
723	4	1	3	1	2	0	1	0	0	1	0	1	0
724	7	1	4	1	1	0	1	1	0	1	0	1	0
725	2	1	2	1	1	0	0	0	0	0	0	3	0
726	2	1	3	1	1	0	1	0	0	1	0	1	0
727	6	1	3	1	1	0	0	0	0	0	0	1	0
728	4	1	4	1	1	0	1	0	0	0	0	3	0
729	2	1	4	1	1	0	1	0	0	1	0	3	0
730	2	1	2	1	1	0	1	0	0	0	1	4	0
731	2	1	3	1	1	0	1	0	0	0	0	1	0
732	4	1	2	1	2	0	0	0	0	0	0	1	0
733	1	1	4	1	2	0	1	0	0	0	0	2	0
734	5	1	3	1	1	0	0	0	0	0	0	1	0
735	5	1	4	1	2	0	1	0	0	1	0	1	0
736	3	1	3	1	1	0	1	0	0	0	0	3	0
737	6	1	4	1	1	0	1	0	0	0	0	1	0
738	3	0	4	1	2	0	0	0	0	0	0	4	0
739	6	1	4	1	2	0	0	1	0	1	0	3	0
740	2	1	2	1	1	0	0	1	0	1	1	2	0
741	6	0	4	1	1	0	1	0	0	0	1	1	0
742	3	1	2	1	2	0	1	0	0	0	0	3	0
743	6	1	4	1	2	0	1	0	0	0	0	1	0
744	4	1	4	1	2	0	1	0	0	0	0	5	1
745	2	1	4	1	2	0	1	1	0	1	0	1	0
746	4	1	3	1	2	0	1	1	0	1	0	1	0
747	3	1	3	1	1	0	1	0	0	1	0	2	0
748	3	1	4	1	2	0	1	0	0	0	0	1	0
749	6	1	4	1	2	0	1	0	0	0	0	2	0
750	7	1	4	1	2	0	1	1	0	0	0	3	0
751	2	1	2	1	1	0	0	0	0	0	0	3	0
752	5	1	3	1	2	0	1	0	0	0	0	4	0
753	1	1	2	1	2	0	0	0	0	0	0	3	0
754	5	1	4	1	1	0	0	0	0	0	0	1	0
755	4	1	3	1	2	0	1	0	0	0	0	1	0
756	4	1	3	1	2	0	1	1	0	0	0	1	0
757	2	1	3	1	1	0	1	0	0	0	0	2	0
758	7	1	4	1	2	0	1	0	0	0	0	3	0
759	5	1	4	1	1	0	1	0	0	0	0	1	0
760	2	1	3	1	1	0	1	0	0	0	0	1	0
761	2	1	3	1	2	0	1	0	0	1	0	1	0
762	7	1	4	1	2	0	1	0	0	0	1	3	0
763	5	1	4	1	2	0	1	0	0	0	0	3	0
764	3	1	2	1	2	0	1	0	0	0	1	2	0
765	4	1	2	1	2	0	1	0	0	0	0	3	0
766	7	1	4	1	1	0	1	0	0	0	0	1	0
767	7	0	4	1	1	0	1	0	0	0	0	3	0
768	3	1	3	1	1	0	1	0	0	0	0	3	0
769	2	1	4	1	1	0	1	0	0	0	0	2	0
770	5	1	3	1	2	0	1	0	0	0	0	3	0
771	3	1	2	1	2	0	0	0	0	0	0	1	0
772	3	1	4	1	2	0	1	0	0	0	0	1	0
773	2	1	4	1	2	0	1	0	0	0	0	3	0
774	6	1	4	1	2	0	1	0	0	1	0	1	0
775	3	1	3	1	1	0	1	0	0	0	0	2	0
776	6	1	3	1	2	0	0	0	0	0	0	1	0
777	3	1	3	1	2	0	0	0	0	0	0	1	0
778	4	1	3	1	2	0	1	0	0	1	0	1	0
779	3	1	3	1	2	0	1	0	0	1	0	1	0
780	4	1	3	1	1	0	1	0	0	0	1	1	0
781	6	1	4	1	2	0	0	1	0	1	0	3	0
782	6	0	4	1	1	0	0	0	0	0	0	2	0
783	4	1	4	1	1	0	1	0	0	0	0	2	0
784	2	1	3	1	1	0	0	0	0	0	0	1	0
785	7	0	4	1	1	0	1	0	0	0	0	1	0
786	5	1	4	1	2	0	0	0	0	0	0	1	0
787	5	0	4	1	1	0	1	1	0	0	0	2	0
788	6	1	4	1	2	0	0	0	0	0	0	2	0
789	5	1	4	1	1	0	1	0	0	0	0	2	0
790	6	1	4	1	1	0	0	0	0	0	0	1	0
791	3	0	4	1	1	0	1	0	0	0	0	1	0
792	6	1	4	1	1	0	0	0	0	1	0	2	0
793	5	1	4	1	1	0	1	0	0	0	1	1	0
794	6	1	3	1	1	0	1	0	0	0	0	1	0
795	5	1	4	1	2	0	1	0	0	0	0	1	0
796	3	0	4	1	1	0	1	0	0	1	0	1	0
797	5	1	4	1	1	0	1	1	0	0	0	3	0
798	3	1	3	1	2	0	1	0	0	0	0	1	0
799	6	1	4	1	2	0	1	1	0	1	0	1	0
800	5	1	4	1	1	0	1	0	0	1	0	1	0
801	5	1	4	1	1	0	0	1	0	0	0	1	0
802	7	1	4	1	1	0	1	0	0	0	0	3	0
803	6	1	4	1	2	0	1	1	0	0	0	2	0
804	5	1	4	1	2	0	1	0	0	0	0	2	0
805	6	1	4	1	1	0	1	0	0	0	0	1	0
806	2	1	1	1	1	0	1	1	0	0	0	1	0
807	5	1	4	1	2	0	1	0	0	0	0	1	0
808	7	1	2	1	1	0	1	0	0	1	0	1	0
809	3	1	3	1	1	0	1	0	0	0	0	1	0
810	5	1	4	1	2	0	1	0	0	0	0	1	0
811	6	1	3	1	2	0	0	0	0	1	1	3	0
812	3	1	3	1	1	0	0	0	0	0	0	1	0
813	3	1	3	1	1	0	1	0	0	1	1	4	0
814	5	1	3	1	2	0	1	0	0	0	0	2	0
815	5	1	4	1	1	0	1	0	0	0	0	1	0
816	4	1	4	1	1	0	1	0	0	0	0	1	0
817	3	1	3	1	2	0	0	0	0	1	0	1	0
818	6	0	4	1	1	0	1	0	0	1	0	1	0
819	3	1	4	1	1	0	0	0	0	1	0	2	0
820	6	0	4	1	1	0	1	0	0	0	0	1	0
821	2	0	3	1	1	0	0	0	0	0	0	2	0
822	5	1	4	1	2	0	1	0	0	0	0	3	0
823	6	1	4	1	1	0	0	1	0	0	0	2	0
824	5	0	4	1	1	0	1	0	0	1	1	3	0
825	3	1	3	1	2	0	0	0	0	0	0	3	0
826	3	1	3	1	1	0	0	1	0	1	0	1	0
827	7	1	3	1	2	0	1	0	0	0	0	2	0
828	6	0	4	1	1	0	1	0	0	0	0	2	0
829	7	1	4	1	2	0	1	0	1	0	0	3	0
830	6	1	3	1	2	0	1	0	0	0	1	3	0
831	6	1	4	1	1	0	1	0	0	0	0	1	0
832	6	1	4	1	1	0	0	1	0	0	0	3	0
833	3	1	2	1	2	0	1	0	0	0	0	1	0
834	4	0	4	1	1	0	1	0	0	0	0	2	0
835	4	1	3	1	1	0	0	0	0	1	1	2	0
836	6	1	2	1	2	0	0	0	0	0	1	3	0
837	4	1	3	1	1	0	1	0	0	1	0	1	0
838	1	1	3	2	1	0	0	0	0	0	0	2	0
839	5	1	4	1	1	0	1	1	0	0	0	2	0
840	4	1	3	1	1	0	1	1	0	0	0	3	0
841	6	1	4	1	2	0	1	0	0	0	0	1	0
842	6	1	4	1	1	0	1	0	0	0	0	3	0
843	3	1	2	1	1	0	0	0	1	1	0	2	0
844	7	1	4	1	1	0	1	0	0	0	0	3	0
845	6	1	3	1	2	0	1	0	0	0	0	2	0
846	5	1	4	1	1	0	0	0	0	0	0	1	0
847	3	0	3	1	1	0	1	1	0	1	0	3	0
848	4	1	3	1	2	0	0	0	0	0	0	1	0
849	4	1	3	1	1	0	1	0	0	0	0	4	0
850	6	1	4	1	1	0	1	0	0	0	0	4	0
851	6	0	4	1	1	0	1	0	0	0	1	3	0
852	2	1	1	1	1	0	1	0	0	0	1	1	0
853	6	1	4	1	2	0	1	0	0	0	0	3	0
854	4	1	2	1	1	0	1	0	0	0	0	1	0
855	5	1	4	1	2	0	0	0	0	0	0	1	0
856	6	0	4	1	1	0	1	0	0	0	0	1	0
857	3	1	3	1	1	0	0	0	0	1	0	2	0
858	5	1	4	1	1	0	0	0	0	0	0	1	0
859	6	1	4	1	2	0	1	0	0	0	0	1	0
860	5	0	4	1	2	0	1	0	0	1	0	1	0
861	5	1	2	1	1	0	1	0	0	0	0	1	0
862	4	1	4	1	2	0	0	0	0	1	1	3	0
863	2	1	3	1	1	0	0	0	0	0	1	1	0
864	2	1	3	1	1	0	1	0	0	1	1	3	0
865	6	1	4	1	1	0	1	0	0	0	0	2	0
866	6	1	4	1	2	0	1	0	0	0	0	1	0
867	6	1	4	1	1	0	1	0	0	0	0	2	0
868	6	1	4	1	2	0	1	0	0	1	0	1	0
869	6	1	3	1	2	0	0	0	0	0	0	1	0
870	5	1	3	1	1	0	1	0	0	0	0	1	0
871	2	1	3	1	2	0	0	0	0	0	0	2	0
872	4	1	4	1	2	0	0	1	0	0	0	1	0
873	4	1	3	1	2	0	1	0	0	0	0	2	0
874	6	1	3	1	2	0	0	0	0	0	0	1	0
875	6	1	2	1	2	0	0	0	0	0	0	1	0
876	6	1	2	1	2	0	1	0	0	0	0	1	0
877	3	0	4	1	1	0	1	0	0	0	0	1	0
878	6	1	3	1	2	0	0	0	0	1	0	1	0
879	4	1	1	1	1	0	0	0	0	0	0	1	0
880	5	1	3	1	1	0	1	0	0	0	0	5	1
881	7	1	4	1	1	0	1	0	0	0	0	3	0
882	4	1	4	1	1	0	1	0	0	0	0	1	0
883	6	1	4	1	2	0	1	0	0	0	0	1	0
884	6	1	4	1	2	0	0	0	0	0	0	1	0
885	6	1	2	1	2	0	1	0	0	1	0	3	0
886	6	0	4	1	1	0	0	0	0	0	0	1	0
887	4	0	3	1	1	0	1	0	0	0	0	3	0
888	6	1	3	1	2	0	0	0	0	1	0	1	0
889	6	1	4	1	2	0	0	0	0	1	0	4	0
890	5	1	2	1	1	0	0	0	0	0	0	1	0
891	3	1	4	1	2	0	1	1	0	1	0	1	0
892	6	1	3	1	1	0	1	0	0	0	0	1	0
893	7	1	4	1	2	0	1	0	0	0	1	1	0
894	4	1	1	1	1	0	1	0	0	0	0	1	0
895	4	1	3	1	1	0	1	0	0	0	0	1	0
896	7	1	4	1	2	0	1	0	0	0	0	1	0
897	6	1	4	1	1	0	1	0	0	1	0	1	0
898	4	1	4	1	1	0	1	0	0	1	0	3	0
899	5	1	3	1	2	0	1	0	0	1	0	4	0
900	6	1	4	1	1	0	0	0	0	0	0	4	0
901	6	1	4	1	2	0	0	0	0	0	0	1	0
902	6	1	4	1	2	0	1	0	0	0	0	1	0
903	7	1	4	1	2	0	0	0	0	1	1	4	0
904	2	1	3	1	2	0	1	1	0	0	0	2	0
905	7	1	3	1	1	0	1	0	0	1	0	2	0
906	6	1	4	1	2	0	1	0	0	0	0	2	0
907	7	1	4	1	1	0	1	0	0	0	0	2	0
908	2	1	3	1	2	0	1	0	0	1	0	2	0
909	6	1	4	1	2	0	0	0	0	1	1	3	0
910	7	1	4	1	1	0	1	0	0	0	0	1	0
911	6	1	4	1	2	0	1	0	0	0	0	5	1
912	7	1	4	1	1	0	1	0	0	0	0	1	0
913	5	1	3	1	2	0	1	0	0	1	0	1	0
914	5	1	4	1	1	0	1	0	0	1	0	2	0
915	3	1	3	1	1	0	1	0	0	0	1	3	0
916	3	1	3	1	2	0	1	1	0	0	0	2	0
917	7	1	4	1	1	0	0	0	0	0	0	1	0
918	4	1	2	1	1	0	1	0	0	0	0	2	0
919	7	1	4	1	2	0	1	1	0	0	1	3	0
920	1	1	2	1	1	0	1	0	0	1	0	1	0
921	5	1	3	1	1	0	0	0	0	0	0	2	0
922	4	1	2	2	2	0	1	1	0	1	0	1	0
923	2	0	4	1	2	0	1	0	0	0	0	1	0
924	7	1	4	1	1	0	0	0	0	0	0	2	0
925	6	1	4	1	1	0	1	0	0	1	0	1	0
926	2	1	3	1	1	0	1	0	0	0	0	2	0
927	2	1	3	1	1	0	1	0	0	1	0	2	0
928	6	1	3	1	2	0	1	0	0	0	0	1	0
929	7	1	4	1	2	0	0	0	0	0	0	3	0
930	3	1	3	1	1	0	1	0	0	0	1	1	0
931	2	1	3	1	1	0	0	0	0	1	0	3	0
932	1	1	3	1	1	0	1	0	0	0	1	1	0
933	3	1	3	1	1	0	0	0	0	1	0	2	0
934	5	1	4	1	2	0	1	0	0	0	0	1	0
935	2	1	3	1	2	0	1	0	0	0	0	2	0
936	4	0	4	1	1	0	1	0	0	0	0	1	0
937	3	1	4	1	1	0	1	0	0	0	0	1	0
938	6	1	4	1	1	0	0	1	0	0	0	1	0
939	6	0	4	1	2	0	1	0	0	0	0	3	0
940	3	1	4	1	2	0	0	0	0	0	0	1	0
941	5	1	2	1	1	0	1	0	0	1	0	2	0
942	3	1	4	1	2	0	0	0	0	0	0	3	0
943	3	1	3	1	1	0	1	0	0	0	0	2	0
944	3	1	3	1	2	0	0	0	0	0	0	1	0
945	5	1	3	1	2	0	0	0	0	0	0	2	0
946	6	1	4	1	2	0	1	0	0	0	0	2	0
947	2	1	2	1	1	0	0	0	0	0	0	2	0
948	6	1	4	1	1	0	1	0	1	0	0	2	0
949	7	1	4	1	2	0	1	0	0	1	0	1	0
950	2	1	3	1	1	0	0	0	0	0	0	1	0
951	2	1	3	1	2	0	0	0	0	0	1	1	0
952	4	1	4	1	1	0	0	1	0	1	0	1	0
953	5	1	2	1	2	0	1	0	0	1	0	1	0
954	6	1	4	1	1	0	0	0	0	0	0	3	0
955	6	1	4	1	1	0	1	0	0	0	0	1	0
956	5	1	3	1	1	0	1	0	0	1	0	1	0
957	5	1	2	1	2	0	0	0	0	1	0	3	0
958	3	1	3	1	1	0	1	0	0	1	0	1	0
959	6	1	4	1	1	0	0	0	0	0	0	3	0
960	6	1	3	1	2	0	1	0	0	1	0	1	0
961	2	1	2	1	2	0	1	0	0	0	0	1	0
962	2	1	3	1	1	0	1	0	0	1	0	1	0
963	2	1	3	1	1	0	1	0	0	0	0	1	0
964	4	1	3	1	1	0	0	0	0	0	0	1	0
965	3	1	3	1	2	0	0	0	0	0	0	1	0
966	6	1	3	1	2	0	1	0	0	0	0	2	0
967	7	1	4	1	1	0	1	0	0	1	0	2	0
968	4	1	2	1	1	0	1	0	0	0	0	1	0
969	5	1	3	1	2	0	1	0	0	1	0	1	0
970	6	1	4	1	1	0	0	0	0	0	0	1	0
971	2	1	1	1	1	0	0	0	0	1	1	2	0
972	7	1	4	1	1	0	0	0	0	0	0	3	0
973	1	1	3	1	1	0	1	0	0	1	0	1	0
974	6	1	3	1	1	0	0	0	0	1	0	1	0
975	3	1	4	1	2	0	1	0	0	1	0	1	0
976	5	1	3	1	2	0	0	0	0	0	0	1	0
977	2	1	3	1	1	0	1	1	0	0	0	3	0
978	7	1	3	1	2	0	0	1	0	0	0	3	0
979	6	1	4	1	2	0	1	0	0	1	0	1	0
980	5	1	2	1	1	0	1	0	0	0	0	2	0
981	6	1	4	1	1	0	1	1	0	0	0	4	0
982	3	1	3	1	1	0	0	0	0	0	0	1	0
983	3	1	3	1	2	0	1	0	0	0	1	1	0
984	5	1	3	1	1	0	1	0	0	0	1	3	0
985	6	1	4	1	2	0	1	1	0	0	0	1	0
986	5	1	4	1	2	0	1	0	0	0	0	1	0
987	6	1	3	1	2	0	0	0	0	1	0	3	0
988	7	1	3	1	2	0	0	0	0	0	0	1	0
989	5	1	4	1	2	0	1	0	0	0	0	1	0
990	6	1	3	1	1	0	1	1	0	0	0	1	0
991	5	1	4	1	2	0	1	0	0	1	1	1	0
992	3	1	3	1	1	0	0	0	0	0	0	1	0
993	6	1	3	1	1	0	1	1	0	1	0	1	0
994	6	0	4	1	0	0	1	0	0	0	0	2	0
995	3	0	3	1	0	0	1	0	0	0	0	2	0
996	3	0	3	1	0	0	1	0	0	0	0	2	0
997	3	0	3	1	0	0	1	0	0	0	0	2	0
998	2	0	4	1	0	0	0	0	0	0	0	2	0
999	5	0	4	1	0	0	0	0	0	1	0	1	0
1000	5	0	4	2	0	0	1	0	0	1	1	1	0
1001	7	0	4	1	0	0	1	0	0	0	0	2	0
1002	3	0	3	1	0	0	1	0	0	0	0	3	0
1003	3	0	4	1	0	0	1	0	0	0	0	3	0
1004	5	0	4	1	0	0	1	0	0	1	0	2	0
1005	4	0	4	1	0	0	1	0	0	0	0	2	0
1006	3	0	4	1	0	0	1	0	0	0	0	4	0
1007	6	1	3	1	0	0	0	0	0	0	0	2	0
1008	3	0	4	1	0	0	1	0	0	0	0	1	0
1009	7	0	4	1	0	0	1	0	0	0	0	3	0
1010	4	0	4	1	0	0	0	0	0	1	0	2	0
1011	5	0	4	2	0	0	1	0	0	0	0	1	0
1012	2	0	3	1	0	0	1	0	0	0	0	1	0
1013	3	0	3	1	0	0	1	0	0	0	0	1	0
1014	3	0	4	1	0	0	1	0	0	0	0	2	0
1015	2	0	4	1	0	0	1	0	0	0	1	1	0
1016	3	0	4	1	0	0	1	0	0	0	0	1	0
1017	5	0	4	1	0	0	1	0	0	0	0	1	0
1018	4	0	4	1	0	0	1	0	0	0	0	3	0
1019	2	0	4	1	0	0	1	0	0	0	0	2	0
1020	3	0	3	1	0	0	1	0	0	1	1	2	0
1021	1	1	2	1	0	0	1	0	0	0	0	2	0
1022	4	0	4	1	0	0	1	0	0	0	0	2	0
1023	2	0	3	1	0	0	1	0	0	0	0	1	0
1024	4	0	4	1	0	0	1	0	0	0	0	1	0
1025	6	0	4	1	0	0	1	0	0	0	0	1	0
1026	6	0	4	1	0	0	1	0	0	0	0	2	0
1027	5	0	4	1	0	0	1	0	0	0	0	2	0
1028	5	0	4	1	0	0	1	0	0	0	0	2	0
1029	1	0	2	1	0	0	1	0	0	0	0	2	0
1030	5	0	4	1	0	0	1	0	0	0	0	2	0
1031	4	0	4	1	0	0	1	0	0	0	0	2	0
1032	6	1	4	1	0	0	0	0	0	0	0	1	0
1033	5	0	4	1	0	0	1	0	0	0	0	2	0
1034	3	0	3	1	0	0	1	0	0	0	0	1	0
1035	5	0	3	1	0	0	0	0	0	1	0	1	0
1036	7	0	4	1	0	0	0	0	0	0	0	2	0
1037	5	0	4	2	0	0	0	0	0	0	0	2	0
1038	4	0	4	1	0	0	1	0	0	1	0	3	0
1039	4	0	4	1	0	0	1	0	0	1	0	1	0
1040	4	0	3	1	0	0	0	0	0	1	0	2	0
1041	4	0	4	1	0	0	0	0	0	1	0	1	0
1042	6	0	4	2	0	0	1	0	0	0	0	1	0
1043	2	0	3	1	0	0	0	0	0	0	1	2	0
1044	2	0	4	1	0	0	1	0	0	0	0	2	0
1045	6	0	4	1	0	0	1	1	0	0	0	3	0
1046	4	0	4	1	0	0	1	0	0	1	0	1	0
1047	3	0	4	1	0	0	1	0	0	0	0	3	0
1048	4	0	4	1	0	0	1	0	0	0	0	2	0
1049	5	0	4	1	0	0	0	0	0	1	0	1	0
1050	4	0	2	1	0	0	1	0	0	1	0	1	0
1051	6	0	4	1	0	0	1	0	0	0	0	1	0
1052	3	0	4	2	0	0	1	0	0	1	0	1	0
1053	2	1	3	1	0	0	0	0	0	1	0	1	0
1054	6	0	4	1	0	0	1	0	0	0	0	2	0
1055	1	0	2	1	0	0	0	0	0	0	0	2	0
1056	3	0	4	1	0	0	1	0	0	1	0	1	0
1057	2	0	4	1	0	0	0	0	0	1	0	2	0
1058	5	0	4	1	0	0	1	0	0	0	0	3	0
1059	7	1	4	1	0	0	1	0	0	0	0	3	0
1060	6	0	3	1	0	0	1	0	0	1	0	2	0
1061	5	0	4	1	0	0	1	0	0	1	0	1	0
1062	5	0	4	1	0	0	1	0	0	1	0	2	0
1063	6	0	4	1	0	0	1	0	0	0	0	1	0
1064	3	0	4	1	0	0	1	0	0	0	0	2	0
1065	3	0	4	1	0	0	0	0	0	0	0	2	0
1066	4	0	4	1	0	0	1	0	0	0	0	2	0
1067	3	0	3	1	0	0	0	0	0	0	0	2	0
1068	6	0	4	1	0	0	1	0	0	0	0	2	0
1069	5	0	4	1	0	0	1	0	0	1	0	1	0
1070	4	0	4	1	0	0	1	0	0	0	0	2	0
1071	3	0	4	1	0	0	1	0	0	0	0	1	0
1072	3	0	4	1	0	0	1	0	0	0	0	1	0
1073	5	0	4	1	0	0	1	0	0	0	0	1	0
1074	3	0	4	1	0	0	1	0	0	0	0	3	0
1075	3	0	4	1	0	0	0	0	0	1	0	1	0
1076	4	0	4	1	0	0	0	0	0	0	0	2	0
1077	3	0	4	1	0	0	1	0	0	0	0	1	0
1078	3	0	3	1	0	0	1	0	0	0	0	1	0
1079	6	0	4	1	0	0	1	0	0	0	0	1	0
1080	3	0	4	1	0	0	1	0	0	0	0	2	0
1081	6	0	4	1	0	0	1	0	0	0	1	2	0
1082	5	0	4	1	0	0	1	0	0	0	1	3	0
1083	5	0	4	1	0	0	0	0	0	1	0	1	0
1084	5	0	3	1	0	0	1	0	0	0	0	2	0
1085	7	0	4	1	0	0	1	0	0	1	0	1	0
1086	3	0	3	1	0	0	0	0	0	1	0	2	0
1087	2	0	4	1	0	0	1	1	0	0	0	1	0
1088	4	1	3	1	0	0	1	0	0	0	0	2	0
1089	3	0	3	1	0	0	0	0	0	1	0	2	0
1090	2	0	3	1	0	0	0	1	0	0	0	1	0
1091	3	1	3	1	0	0	1	0	0	0	0	2	0
1092	5	0	4	1	0	0	1	0	0	1	0	1	0
1093	3	0	4	1	0	0	1	0	0	1	0	2	0
1094	2	0	3	1	0	0	0	0	0	1	0	2	0
1095	4	0	2	1	0	0	1	0	0	0	0	2	0
1096	3	0	3	1	0	0	0	0	0	1	0	3	0
1097	7	0	4	1	0	0	1	0	0	0	0	1	0
1098	5	0	4	1	0	0	0	0	0	1	0	1	0
1099	2	0	3	1	0	0	1	0	0	1	0	3	0
1100	6	0	4	1	0	0	1	0	0	0	0	3	0
1101	5	0	4	1	0	0	1	0	0	1	0	2	0
1102	6	1	4	1	0	0	0	0	0	1	0	1	0
1103	5	0	3	1	0	0	1	0	0	1	0	2	0
1104	4	0	3	1	0	0	1	0	0	1	0	2	0
1105	3	0	3	1	0	0	1	0	0	1	0	2	0
1106	2	0	4	1	0	0	0	1	0	1	0	2	0
1107	7	1	4	1	0	0	0	0	0	0	0	3	0
1108	3	0	4	1	0	0	1	0	0	0	0	2	0
1109	2	0	3	1	0	0	1	0	0	0	0	1	0
1110	4	0	2	1	0	0	1	0	0	1	0	2	0
1111	4	0	4	1	0	0	1	0	0	0	0	1	0
1112	2	0	3	1	0	0	1	0	0	1	0	2	0
1113	5	0	4	1	0	0	1	0	0	0	0	3	0
1114	5	1	4	1	0	0	1	0	0	1	1	2	0
1115	4	0	3	1	0	0	1	0	0	0	0	1	0
1116	5	0	4	1	0	0	1	0	0	0	0	2	0
1117	4	0	4	1	0	0	1	0	0	0	0	2	0
1118	6	0	4	1	0	0	1	0	0	0	0	2	0
1119	1	0	4	1	0	0	1	0	0	0	0	2	0
1120	2	0	4	1	0	0	0	0	0	0	0	2	0
1121	3	1	3	1	0	0	1	0	0	0	0	4	0
1122	3	0	4	1	0	0	1	0	0	1	0	1	0
1123	6	0	4	1	0	0	1	0	0	0	0	2	0
1124	4	0	4	1	0	0	0	0	0	0	0	2	0
1125	4	0	4	1	0	0	1	0	0	0	0	2	0
1126	7	0	4	1	0	0	1	0	1	0	0	2	0
1127	3	0	4	1	0	0	1	0	0	0	0	2	0
1128	3	0	4	1	0	0	1	0	0	1	0	2	0
1129	7	1	4	1	0	0	0	0	0	0	0	2	0
1130	2	0	4	1	0	0	1	0	0	0	0	3	0
1131	5	0	4	1	0	0	1	0	0	0	0	1	0
1132	3	0	4	1	0	0	1	0	0	1	0	1	0
1133	6	0	4	1	0	0	1	0	0	0	0	1	0
1134	4	0	4	1	0	0	1	0	0	0	0	2	0
1135	4	0	4	1	0	0	1	0	0	1	0	3	0
1136	6	0	4	1	0	0	1	0	0	0	0	3	0
1137	5	0	4	1	0	0	1	0	0	0	1	2	0
1138	6	0	4	1	0	0	1	0	0	0	0	2	0
1139	4	0	4	2	0	0	1	0	0	1	0	3	0
1140	5	0	4	1	0	0	1	0	0	1	0	3	0
1141	2	0	4	1	0	0	1	0	0	0	0	4	0
1142	3	0	4	1	0	0	1	0	0	0	0	1	0
1143	3	0	4	1	0	0	1	0	0	1	0	3	0
1144	3	0	4	1	0	0	1	0	0	1	1	2	0
1145	3	0	4	1	0	0	1	0	0	1	0	2	0
1146	6	0	4	1	0	0	1	0	0	0	0	2	0
1147	2	0	3	1	0	0	1	0	0	0	0	2	0
1148	2	1	4	1	0	0	1	0	0	0	0	2	0
1149	4	0	4	1	0	0	1	0	0	1	0	2	0
1150	4	0	4	1	0	0	0	0	0	0	1	2	0
1151	5	0	4	1	0	0	1	0	0	0	0	2	0
1152	5	0	4	1	0	0	1	0	0	0	0	3	0
1153	3	0	4	1	0	0	1	0	0	1	0	3	0
1154	2	0	4	1	0	0	0	0	0	1	0	1	0
1155	5	1	2	1	0	0	1	0	0	0	0	1	0
1156	4	0	4	1	0	0	1	0	0	0	0	1	0
1157	1	0	4	1	0	0	1	0	0	0	0	2	0
1158	3	0	3	1	0	0	0	0	0	0	0	2	0
1159	4	0	2	1	0	0	1	0	0	0	1	1	0
1160	2	1	3	1	0	0	1	0	0	0	0	1	0
1161	7	0	4	1	0	0	1	0	0	0	0	1	0
1162	4	0	4	1	0	0	0	0	0	0	0	2	0
1163	7	0	4	1	0	0	1	0	0	0	0	1	0
1164	5	0	4	1	0	0	0	0	0	0	0	2	0
1165	5	0	4	1	0	0	1	0	0	0	0	3	0
1166	6	0	4	1	0	0	1	0	0	0	0	1	0
1167	2	0	4	1	0	0	1	0	0	1	0	1	0
1168	5	0	4	1	0	0	0	0	0	0	0	2	0
1169	6	0	4	1	0	0	1	0	0	0	0	1	0
1170	2	0	4	1	0	0	0	0	0	0	0	1	0
1171	1	0	4	1	0	0	0	0	0	0	1	1	0
1172	4	0	4	1	0	0	1	0	0	1	1	1	0
1173	5	1	4	1	0	0	1	1	0	0	0	2	0
1174	5	0	4	1	0	0	1	0	0	0	0	2	0
1175	6	0	4	1	0	0	1	0	0	0	0	3	0
1176	4	0	4	1	0	0	0	0	0	0	0	2	0
1177	6	0	4	1	0	0	0	0	0	0	0	2	0
1178	4	0	4	1	0	0	1	0	0	0	0	1	0
1179	6	1	3	1	0	0	1	0	0	0	0	2	0
1180	5	0	4	1	0	0	1	0	0	0	0	3	0
1181	5	0	4	1	0	0	0	0	0	1	0	1	0
1182	6	0	4	1	0	0	1	0	0	0	0	1	0
1183	6	1	3	1	0	0	0	0	0	1	0	2	0
1184	5	0	2	1	0	0	0	0	0	0	0	1	0
1185	5	0	4	1	0	0	0	0	0	0	0	2	0
1186	6	0	4	1	0	0	1	0	0	0	0	3	0
1187	4	0	3	1	0	0	1	0	0	0	0	1	0
1188	6	0	4	1	0	0	1	0	0	0	0	1	0
1189	6	0	4	1	0	0	1	0	0	0	0	3	0
1190	6	0	4	1	0	0	1	0	0	0	0	2	0
1191	6	0	4	1	0	0	0	0	0	1	0	1	0
1192	5	0	4	1	0	0	1	1	0	1	0	3	0
1193	6	0	4	1	0	0	1	0	0	0	0	3	0
1194	3	0	4	1	0	0	1	0	0	0	0	3	0
1195	5	0	4	1	0	0	1	1	0	0	0	2	0
1196	6	0	3	1	0	0	0	0	0	0	0	1	0
1197	5	0	4	1	0	0	1	0	0	0	0	1	0
1198	4	0	4	1	0	0	0	0	0	1	0	1	0
1199	2	0	4	1	0	0	0	0	0	0	0	3	0
1200	2	0	2	1	0	0	0	0	0	0	0	3	0
1201	5	0	4	1	0	0	0	0	0	1	0	3	0
1202	7	1	4	1	0	0	1	1	0	1	0	2	0
1203	5	0	4	1	0	0	1	1	0	1	1	3	0
1204	2	0	3	1	0	0	1	0	0	1	0	3	0
1205	3	0	4	1	0	0	1	0	0	0	0	1	0
1206	3	1	1	1	0	0	0	0	0	1	0	3	0
1207	3	0	3	1	0	0	0	1	0	0	0	1	0
1208	3	1	3	1	0	0	0	0	0	0	0	2	0
1209	5	0	4	1	0	0	1	1	0	0	1	1	0
1210	5	0	4	1	0	0	1	0	0	0	0	1	0
1211	5	1	4	1	0	0	0	0	0	0	0	1	0
1212	4	0	4	1	0	0	1	0	0	0	0	2	0
1213	5	0	4	1	0	0	1	0	0	0	0	1	0
1214	6	0	4	1	0	0	1	0	0	1	0	1	0
1215	5	0	4	1	0	0	0	0	0	0	0	3	0
1216	6	0	4	1	0	0	1	0	0	1	0	2	0
1217	4	1	3	1	0	0	1	0	0	1	0	1	0
1218	2	0	4	1	0	0	1	1	0	0	0	1	0
1219	5	0	4	1	0	0	1	0	0	0	1	1	0
1220	4	0	4	1	0	0	1	0	0	1	1	2	0
1221	2	0	3	1	0	0	1	0	0	1	0	1	0
1222	7	1	4	1	0	0	1	0	0	0	0	1	0
1223	3	0	4	1	0	0	1	0	0	1	0	2	0
1224	7	1	4	1	0	0	1	0	0	0	0	2	0
1225	2	1	4	1	0	0	1	0	0	0	1	2	0
1226	6	1	4	1	0	0	0	0	0	0	0	1	0
1227	5	0	4	1	0	0	1	0	0	0	0	3	0
1228	3	0	4	1	0	0	1	0	0	0	0	1	0
1229	4	0	4	1	0	0	1	0	0	0	0	1	0
1230	5	0	4	1	0	0	1	0	0	1	1	1	0
1231	3	1	3	1	0	0	0	0	0	1	0	1	0
1232	2	1	4	1	0	0	0	0	0	0	0	1	0
1233	4	0	4	1	0	0	0	0	0	1	1	3	0
1234	3	1	3	1	0	0	0	1	0	0	0	2	0
1235	4	0	4	1	0	0	1	0	0	0	1	1	0
1236	6	0	4	1	0	0	0	1	0	1	0	1	0
1237	5	0	4	1	0	0	1	0	0	0	0	2	0
1238	1	0	4	1	0	0	1	1	0	0	0	1	0
1239	5	0	4	1	0	0	1	0	0	0	0	1	0
1240	5	0	4	1	0	0	1	0	0	1	0	1	0
1241	4	1	3	1	0	0	1	0	0	1	0	1	0
1242	3	0	4	1	0	0	0	0	0	1	0	1	0
1243	5	0	4	1	0	0	1	0	0	0	0	1	0
1244	2	0	3	1	0	0	1	0	0	0	0	1	0
1245	6	0	4	1	0	0	1	0	0	0	0	1	0
1246	2	0	3	1	0	0	0	0	0	0	0	2	0
1247	5	0	4	1	0	0	0	1	0	0	0	1	0
1248	5	0	4	2	0	0	1	0	0	1	0	1	0
1249	2	0	4	1	0	0	1	0	0	1	0	2	0
1250	4	0	4	1	0	0	1	0	0	0	0	2	0
1251	1	0	3	1	0	0	1	0	0	0	0	1	0
1252	4	0	4	1	0	0	1	0	0	1	0	1	0
1253	6	0	4	1	0	0	1	0	0	1	0	3	0
1254	3	0	3	1	0	0	0	0	0	0	0	1	0
1255	7	0	4	1	0	0	1	0	0	0	0	3	0
1256	4	0	4	1	0	0	1	0	0	0	0	1	0
1257	3	1	3	1	0	0	1	0	0	0	0	1	0
1258	3	0	4	1	0	0	0	0	0	0	0	4	0
1259	4	0	2	1	0	0	0	0	0	1	0	1	0
1260	5	0	4	1	0	0	1	0	0	1	0	1	0
1261	6	1	4	1	0	0	1	0	0	0	0	1	0
1262	3	1	3	1	0	0	0	0	0	0	0	1	0
1263	2	1	3	1	0	0	0	0	0	0	0	3	0
1264	2	0	4	1	0	0	1	0	0	1	0	1	0
1265	3	0	4	1	0	0	1	0	0	1	0	3	0
1266	3	0	3	1	0	0	1	0	0	0	0	2	0
1267	3	0	4	1	0	0	0	0	0	0	0	4	0
1268	2	0	4	1	0	0	1	0	0	0	0	1	0
1269	5	0	4	1	0	0	1	0	0	1	0	3	0
1270	5	0	2	1	0	0	1	0	0	0	0	2	0
1271	3	0	3	1	0	0	1	0	0	0	0	1	0
1272	2	0	4	1	0	0	0	0	0	0	0	3	0
1273	2	1	3	1	0	0	0	0	0	0	0	2	0
1274	3	0	4	1	0	0	1	0	0	0	0	3	0
1275	2	0	3	1	0	0	1	0	0	1	0	1	0
1276	3	0	4	1	0	0	1	0	0	0	0	1	0
1277	5	0	4	1	0	0	1	1	0	1	0	2	0
1278	4	0	4	1	0	0	1	0	0	0	0	2	0
1279	2	0	4	1	0	0	1	0	0	0	0	2	0
1280	3	0	3	1	0	0	1	0	0	1	0	2	0
1281	3	0	4	1	0	0	1	0	0	0	0	1	0
1282	4	0	3	1	0	0	0	0	0	0	0	3	0
1283	3	0	4	1	0	0	0	0	0	0	0	1	0
1284	2	0	3	1	0	0	0	0	0	0	0	1	0
1285	2	0	4	1	0	0	1	0	0	0	0	1	0
1286	4	0	3	1	0	0	1	0	0	1	0	3	0
1287	5	0	4	1	0	0	1	0	0	0	0	2	0
1288	6	0	4	1	0	0	1	0	0	0	0	3	0
1289	1	0	3	1	0	0	0	0	0	1	0	2	0
1290	1	1	4	1	0	0	1	0	0	0	0	1	0
1291	7	1	4	1	0	0	0	1	0	1	0	1	0
1292	2	1	4	1	0	0	1	0	0	1	0	1	0
1293	3	0	4	1	0	0	1	0	0	1	0	4	0
1294	5	0	4	1	0	0	1	0	0	0	0	3	0
1295	2	0	3	1	0	0	0	0	0	0	1	1	0
1296	4	0	3	1	0	0	1	0	0	0	0	2	0
1297	2	0	4	1	0	0	1	0	0	0	0	1	0
1298	6	0	4	1	0	0	1	1	0	0	0	2	0
1299	6	0	4	1	0	0	1	0	0	1	0	2	0
1300	2	0	4	1	0	0	1	0	0	1	0	2	0
1301	7	0	4	1	0	0	1	0	0	0	0	2	0
1302	3	0	4	1	0	0	1	0	0	1	0	1	0
1303	2	0	4	1	0	0	1	0	0	0	0	1	0
1304	3	0	4	1	0	0	1	1	0	1	0	1	0
1305	7	1	4	1	0	0	1	1	0	0	0	2	0
1306	4	0	4	1	0	0	1	1	0	0	0	1	0
1307	6	1	4	1	0	0	1	0	0	1	0	3	0
1308	5	0	4	1	0	0	1	1	0	0	0	1	0
1309	2	1	3	1	0	0	1	0	0	1	0	1	0
1310	4	1	3	1	0	0	1	0	0	0	0	3	0
1311	7	0	4	1	0	0	1	0	0	0	0	2	0
1312	5	0	4	1	0	0	1	0	0	0	0	1	0
1313	3	0	3	1	0	0	1	0	0	0	0	2	0
1314	5	0	4	1	0	0	1	0	0	1	1	1	0
1315	5	0	4	1	0	0	0	0	1	0	0	1	0
1316	3	0	1	1	0	0	1	0	0	0	0	1	0
1317	7	0	4	1	0	0	1	0	0	0	0	3	0
1318	3	0	4	1	0	0	1	0	0	1	0	2	0
1319	6	0	4	1	0	0	1	0	0	0	0	1	0
1320	5	0	4	1	0	0	0	0	0	0	0	1	0
1321	3	0	4	1	0	0	0	1	0	1	0	3	0
1322	7	0	4	1	0	0	0	0	0	0	0	1	0
1323	5	0	4	1	0	0	1	0	0	0	0	1	0
1324	2	0	3	1	0	0	1	0	0	0	0	1	0
1325	4	0	4	1	0	0	1	0	0	0	0	2	0
1326	3	0	3	1	0	0	1	1	0	0	0	1	0
1327	6	0	4	1	0	0	1	0	0	0	0	1	0
1328	4	0	4	1	0	0	1	0	0	1	0	1	0
1329	6	0	4	1	0	0	1	0	0	0	0	1	0
1330	6	0	4	1	0	0	1	0	0	1	0	3	0
1331	5	0	4	1	0	0	1	0	0	0	0	1	0
1332	5	0	4	1	0	0	1	0	0	0	0	1	0
1333	2	0	4	1	0	0	1	0	0	0	0	2	0
1334	6	0	4	1	0	0	1	0	0	0	0	1	0
1335	3	0	3	1	0	0	0	0	0	0	0	1	0
1336	3	0	4	1	0	0	1	0	0	1	0	1	0
1337	5	0	4	1	0	0	0	0	0	0	0	1	0
1338	2	0	3	1	0	0	0	0	0	0	0	1	0
1339	6	0	4	1	0	0	1	0	0	0	0	2	0
1340	4	0	4	1	0	0	1	0	0	0	0	3	0
1341	5	1	4	1	0	0	1	0	0	0	0	4	0
1342	7	0	4	1	0	0	1	0	0	0	0	1	0
1343	6	0	4	1	0	0	1	0	0	0	1	1	0
1344	4	0	3	1	0	0	1	0	0	0	0	2	0
1345	6	0	4	1	0	0	1	0	0	0	1	1	0
1346	5	0	4	1	0	0	1	0	0	0	0	1	0
1347	5	0	4	1	0	0	1	1	0	0	0	1	0
1348	4	0	4	1	0	0	1	0	0	1	0	1	0
1349	5	0	4	1	0	0	1	0	0	0	0	1	0
1350	3	0	3	1	0	0	1	0	0	0	0	3	0
1351	2	0	4	1	0	0	1	0	0	1	0	3	0
1352	3	1	3	1	0	0	1	0	0	0	0	1	0
1353	2	0	3	1	0	0	0	0	0	0	0	1	0
1354	6	1	4	1	0	0	1	0	0	0	0	1	0
1355	3	0	4	1	0	0	1	0	0	1	0	3	0
1356	6	0	4	1	0	0	1	0	0	0	0	3	0
1357	5	0	4	1	0	0	0	1	0	1	0	1	0
1358	4	0	4	1	0	0	0	0	0	0	1	1	0
1359	4	0	4	1	0	0	1	0	0	1	0	2	0
1360	5	0	4	1	0	0	1	0	0	1	0	1	0
1361	5	0	4	1	0	0	1	0	0	0	0	1	0
1362	6	0	4	1	0	0	1	0	0	0	0	3	0
1363	6	0	4	1	0	0	1	0	0	0	0	1	0
1364	6	0	4	1	0	0	1	0	0	0	0	1	0
1365	3	1	3	1	0	0	0	0	0	0	0	1	0
1366	4	0	3	1	0	0	1	0	0	1	0	2	0
1367	3	0	4	1	0	0	0	0	0	0	0	3	0
1368	6	0	4	1	0	0	1	0	0	0	0	1	0
1369	5	1	4	1	0	0	1	0	0	0	0	1	0
1370	4	0	4	1	0	0	1	0	0	1	0	2	0
1371	2	0	4	1	0	0	1	0	0	0	0	2	0
1372	3	0	3	1	0	0	0	0	0	0	0	1	0
1373	3	0	4	1	0	0	0	0	0	1	0	1	0
1374	3	0	3	1	0	0	1	0	0	1	1	1	0
1375	6	1	4	1	0	0	0	1	0	1	0	2	0
1376	3	0	3	1	0	0	1	0	0	0	0	3	0
1377	6	0	4	1	0	0	1	0	0	0	0	1	0
1378	5	0	4	1	0	0	0	0	0	0	0	1	0
1379	4	1	3	1	0	0	1	0	0	0	0	1	0
1380	3	0	4	1	0	0	1	0	0	1	0	3	0
1381	2	1	2	1	0	0	1	0	0	0	0	1	0
1382	3	0	4	1	0	0	1	0	0	0	0	2	0
1383	5	0	4	1	0	0	1	1	0	1	0	1	0
1384	7	1	4	1	0	0	1	0	0	1	0	1	0
1385	3	1	1	1	0	0	1	0	0	0	0	1	0
1386	6	0	4	1	0	0	1	0	0	1	0	2	0
1387	4	1	4	1	0	0	1	0	0	0	0	2	0
1388	3	0	4	1	0	0	1	0	0	0	0	1	0
1389	1	0	1	1	0	0	0	0	0	0	1	2	0
1390	4	0	4	1	0	0	1	0	0	0	1	1	0
1391	6	0	4	1	0	0	1	0	0	1	0	1	0
1392	6	0	4	1	0	0	1	0	0	0	0	1	0
1393	3	0	4	1	0	0	1	0	0	0	0	2	0
1394	2	0	4	1	0	0	1	0	0	0	0	2	0
1395	3	0	3	1	0	0	1	0	0	0	0	1	0
1396	5	0	4	1	0	0	1	0	0	1	0	2	0
1397	4	0	4	1	0	0	0	0	0	0	0	2	0
1398	7	0	4	1	0	0	1	0	0	0	0	3	0
1399	2	0	4	1	0	0	1	0	0	0	0	2	0
1400	5	0	4	1	0	0	1	1	0	1	0	2	0
1401	3	1	4	1	0	0	1	0	0	0	0	1	0
1402	5	1	4	1	0	0	1	0	0	1	0	1	0
1403	1	0	3	1	0	0	1	0	0	0	0	2	0
1404	6	0	4	1	0	0	1	0	0	0	0	1	0
1405	5	1	4	1	0	0	1	0	0	0	0	1	0
1406	6	0	4	1	0	0	1	1	0	0	0	1	0
1407	5	0	4	1	0	0	0	0	0	0	1	1	0
1408	6	1	4	1	0	0	1	0	0	1	0	1	0
1409	3	0	4	1	0	0	1	0	0	0	0	2	0
1410	6	0	4	1	0	0	1	1	0	0	0	1	0
1411	3	0	4	1	0	0	1	0	0	0	0	2	0
1412	7	0	4	1	0	0	0	0	0	0	0	3	0
1413	4	0	4	1	0	0	1	1	0	0	0	1	0
1414	3	0	4	1	0	0	1	0	0	1	0	1	0
1415	4	0	4	1	0	0	1	1	1	1	0	1	0
1416	1	0	4	1	0	0	1	0	0	0	0	1	0
1417	6	0	4	1	0	0	1	0	0	0	0	2	0
1418	2	0	4	1	0	0	1	0	0	0	0	1	0
1419	6	0	4	1	0	0	0	0	0	0	1	1	0
1420	4	0	4	1	0	0	1	0	0	0	0	3	0
1421	2	0	2	1	0	0	0	0	0	0	0	1	0
1422	4	0	4	1	0	0	1	0	0	1	0	2	0
1423	4	0	4	1	0	0	0	0	0	0	1	1	0
1424	6	0	4	1	0	0	1	0	0	0	1	3	0
1425	6	1	4	1	0	0	1	1	0	0	0	1	0
1426	5	0	4	1	0	0	0	0	0	0	0	1	0
1427	5	0	4	1	0	0	1	0	0	0	0	2	0
1428	2	0	4	1	0	0	1	0	0	0	0	3	0
1429	4	0	2	1	0	0	1	0	0	1	0	1	0
1430	6	0	4	1	0	0	1	0	0	1	0	3	0
1431	6	0	4	1	0	0	1	0	0	0	1	4	0
1432	5	0	4	1	0	0	1	0	0	0	0	1	0
1433	5	0	4	1	0	0	1	0	0	1	0	1	0
1434	5	0	4	1	0	0	1	0	0	1	0	2	0
1435	4	0	4	1	0	0	1	0	0	1	0	3	0
1436	6	0	4	1	0	0	1	0	0	0	0	3	0
1437	4	1	3	1	0	0	0	0	0	1	0	1	0
1438	6	1	4	1	0	0	0	0	0	0	0	3	0
1439	6	0	4	1	0	0	1	1	0	1	0	1	0
1440	7	0	4	1	0	0	1	0	0	0	0	4	0
1441	5	0	4	1	0	0	1	0	0	0	0	2	0
1442	3	0	4	1	0	0	1	0	0	0	0	1	0
1443	3	0	3	1	0	0	0	0	0	0	0	1	0
1444	7	0	4	1	0	0	1	0	0	0	0	2	0
1445	1	0	4	1	0	0	0	1	0	0	0	2	0
1446	5	0	4	1	0	0	1	0	0	0	0	3	0
1447	6	1	4	1	0	0	1	1	0	1	0	5	1
1448	5	0	4	1	0	0	1	0	0	0	0	2	0
1449	7	0	4	1	0	0	1	0	0	0	0	2	0
1450	2	0	4	1	0	0	1	0	0	0	0	2	0
1451	3	0	4	1	0	0	1	0	0	1	0	2	0
1452	2	1	3	1	0	0	1	0	0	1	0	1	0
1453	6	0	4	1	0	0	1	0	0	0	1	2	0
1454	2	0	4	1	0	0	1	0	0	0	0	2	0
1455	3	0	4	1	0	0	1	0	0	1	0	1	0
1456	2	0	4	1	0	0	1	0	0	0	0	1	0
1457	5	0	4	1	0	0	0	0	0	0	0	3	0
1458	5	0	4	1	0	0	1	0	0	1	0	2	0
1459	6	0	4	1	0	0	1	0	0	1	0	1	0
1460	3	0	4	1	0	0	1	1	0	1	1	2	0
1461	5	0	4	1	0	0	0	0	0	1	0	1	0
1462	2	0	4	1	0	0	1	0	0	1	0	3	0
1463	1	0	3	1	0	0	0	0	0	0	0	1	0
1464	4	0	4	1	0	0	1	1	0	1	0	2	0
1465	5	0	4	1	0	0	1	1	0	1	0	2	0
1466	4	0	4	1	0	0	1	0	0	1	0	1	0
1467	3	0	4	1	0	0	1	0	0	1	0	3	0
1468	3	0	3	1	0	0	1	0	0	0	0	2	0
1469	5	1	3	1	0	0	1	0	0	0	1	4	0
1470	5	0	3	1	0	0	1	0	0	1	0	1	0
1471	4	0	4	1	0	0	1	0	0	1	1	2	0
1472	6	0	4	1	0	0	1	0	0	0	0	2	0
1473	4	0	4	1	0	0	0	1	0	0	0	1	0
1474	4	0	4	1	0	0	1	0	0	0	0	1	0
1475	4	0	4	1	0	0	0	1	0	0	0	1	0
1476	2	1	4	1	0	0	1	0	0	1	0	1	0
1477	5	0	4	1	0	0	1	0	0	0	0	1	0
1478	6	0	4	1	0	0	1	1	0	0	0	1	0
1479	5	0	4	1	0	0	1	0	0	0	0	2	0
1480	3	0	4	1	0	0	1	1	1	0	0	2	0
1481	5	0	4	1	0	0	0	0	0	0	0	1	0
1482	6	0	4	1	0	0	1	0	0	0	0	2	0
1483	4	0	3	1	0	0	0	0	0	0	0	1	0
1484	6	0	4	1	0	0	1	0	0	0	0	2	0
1485	7	0	4	1	0	0	1	0	0	0	0	3	0
1486	6	0	4	1	0	0	1	0	0	0	0	1	0
1487	4	0	4	1	0	0	1	0	0	0	0	3	0
1488	3	0	4	1	0	0	1	1	0	0	0	3	0
1489	4	1	3	1	0	0	1	0	0	0	1	1	0
1490	4	0	4	1	0	0	1	1	0	1	0	1	0
1491	7	0	4	1	0	0	1	0	0	0	0	2	0
1492	6	0	4	1	0	0	1	0	0	0	0	2	0
1493	3	0	3	1	0	0	1	0	0	1	0	1	0
1494	4	0	4	1	0	0	0	0	0	1	0	1	0
1495	2	0	3	1	0	0	0	0	0	1	0	2	0
1496	4	0	4	1	0	0	0	0	0	0	0	1	0
1497	4	0	4	1	0	0	1	0	0	1	0	3	0
1498	3	0	4	1	0	0	1	0	0	0	0	1	0
1499	6	0	4	1	0	0	1	0	0	0	0	1	0
1500	3	0	2	1	0	0	1	1	0	1	0	2	0
1501	5	0	4	1	0	0	1	0	0	1	0	1	0
1502	7	0	4	1	0	0	1	1	0	1	0	3	0
1503	3	0	3	1	0	0	0	0	0	1	0	1	0
1504	3	0	4	1	0	0	1	0	0	0	0	1	0
1505	7	1	4	1	0	0	1	0	0	1	0	3	0
1506	7	1	4	1	0	0	1	0	0	0	0	1	0
1507	6	0	4	1	0	0	0	0	0	0	0	2	0
1508	6	0	4	1	0	0	1	1	0	0	0	1	0
1509	5	1	3	1	0	0	1	0	0	0	0	3	0
1510	4	0	4	1	0	0	1	0	0	0	0	2	0
1511	5	0	4	1	0	0	1	1	0	1	0	1	0
1512	1	0	3	2	0	0	0	0	0	0	1	1	0
1513	7	0	4	1	0	0	1	0	0	1	0	2	0
1514	6	0	4	1	0	0	1	0	0	0	0	3	0
1515	3	0	4	1	0	0	1	0	0	1	0	2	0
1516	3	0	4	1	0	0	1	0	0	1	0	2	0
1517	5	0	4	1	0	0	1	1	0	1	0	2	0
1518	2	1	3	1	0	0	1	0	0	0	0	1	0
1519	6	0	4	1	0	0	1	0	0	0	0	1	0
1520	7	0	4	1	0	0	1	0	0	0	0	3	0
1521	4	0	4	1	0	0	1	0	0	1	0	1	0
1522	3	0	3	1	0	0	0	0	0	1	1	2	0
1523	6	0	4	1	0	0	1	1	0	0	0	1	0
1524	6	0	4	1	0	0	1	0	0	0	0	1	0
1525	3	0	4	1	0	0	1	0	0	0	0	1	0
1526	1	0	1	1	0	0	1	0	0	0	0	1	0
1527	6	0	4	1	0	0	1	0	0	0	0	1	0
1528	4	0	4	1	0	0	1	1	0	0	0	3	0
1529	3	0	4	1	0	0	0	0	0	0	0	1	0
1530	5	0	4	1	0	0	1	1	0	1	0	1	0
1531	1	0	4	1	0	0	1	0	0	0	0	1	0
1532	7	0	4	1	0	0	1	1	0	0	0	1	0
1533	2	1	1	1	0	0	0	0	0	1	0	2	0
1534	5	0	4	1	0	0	1	1	0	0	0	2	0
1535	3	0	4	1	0	0	1	0	0	0	0	4	0
1536	4	0	4	1	0	0	1	0	0	0	0	2	0
1537	6	0	4	1	0	0	1	1	0	1	0	1	0
1538	3	0	4	1	0	0	0	0	0	0	0	2	0
1539	6	1	3	1	0	0	1	0	0	0	0	1	0
1540	6	0	4	1	0	0	1	0	0	0	0	1	0
1541	3	0	4	1	0	0	1	0	0	0	1	2	0
1542	4	0	4	1	0	0	0	0	0	0	0	1	0
1543	5	0	4	1	0	0	0	1	0	0	0	2	0
1544	4	0	4	1	0	0	1	1	0	0	0	1	0
1545	3	1	3	1	0	0	1	0	0	0	0	1	0
1546	3	0	2	1	0	0	1	0	0	0	1	2	0
1547	3	0	3	1	0	0	0	0	0	1	0	2	0
1548	4	0	4	1	0	0	0	0	0	1	0	1	0
1549	6	0	4	1	0	0	1	0	0	1	0	2	0
1550	5	0	4	1	0	0	1	0	0	1	1	1	0
1551	5	0	4	1	0	0	1	0	0	0	0	1	0
1552	1	0	3	1	0	0	1	0	0	0	0	2	0
1553	4	0	4	1	0	0	1	0	0	1	1	3	0
1554	4	0	4	1	0	0	0	0	0	1	0	1	0
1555	7	1	4	1	0	0	0	1	0	0	0	2	0
1556	7	1	4	1	0	0	0	0	0	0	1	3	0
1557	2	0	4	1	0	0	1	0	0	0	0	1	0
1558	4	0	3	1	0	0	0	0	0	0	0	2	0
1559	2	1	2	1	0	0	1	0	0	0	0	1	0
1560	3	0	4	1	0	0	1	0	0	0	0	3	0
1561	2	1	3	1	0	0	1	0	0	0	0	1	0
1562	3	1	4	1	0	0	0	1	0	0	0	3	0
1563	3	0	4	1	0	0	0	1	0	1	0	2	0
1564	6	1	4	1	0	0	1	0	0	0	1	2	0
1565	3	0	4	1	0	0	1	0	0	0	0	2	0
1566	3	0	4	1	0	0	1	0	0	0	0	2	0
1567	7	0	4	1	0	0	1	1	0	0	0	2	0
1568	5	0	4	1	0	0	1	0	0	0	0	1	0
1569	5	0	4	1	0	0	1	0	0	0	1	3	0
1570	2	0	4	1	0	0	0	1	0	0	0	1	0
1571	4	1	3	1	0	0	1	0	0	0	0	2	0
1572	3	0	4	1	0	0	0	1	0	0	0	1	0
1573	1	0	4	1	0	0	0	1	0	0	1	3	0
1574	3	0	4	1	0	0	1	0	0	0	0	2	0
1575	3	1	3	1	0	0	1	0	0	0	0	2	0
1576	3	0	4	1	0	0	0	1	0	0	0	1	0
1577	4	0	4	1	0	0	1	1	0	0	0	2	0
1578	3	0	4	1	0	0	0	0	0	0	0	3	0
1579	6	0	4	1	0	0	1	0	0	0	0	1	0
1580	5	0	4	1	0	0	1	0	0	1	0	3	0
1581	5	0	4	1	0	0	1	0	0	0	0	2	0
1582	3	1	2	1	0	0	0	0	0	1	0	2	0
1583	6	0	4	1	0	0	1	0	0	0	0	3	0
1584	6	1	3	1	0	0	0	1	0	0	0	1	0
1585	5	1	4	1	0	0	1	1	0	0	1	3	0
1586	1	0	3	1	0	0	1	1	0	0	0	1	0
1587	6	1	4	1	0	0	1	0	0	1	0	1	0
1588	3	0	4	1	0	0	1	0	0	1	0	2	0
1589	4	0	3	1	0	0	1	0	0	1	0	2	0
1590	7	1	4	1	0	0	1	0	0	0	1	1	0
1591	3	1	3	1	0	0	1	0	0	1	0	3	0
1592	7	0	4	1	0	0	1	0	0	0	0	2	0
1593	1	0	4	1	0	0	1	0	0	1	0	2	0
1594	6	0	4	1	0	0	0	0	0	0	0	2	0
1595	4	0	4	2	0	0	1	0	0	0	0	1	0
1596	7	0	4	1	0	0	1	0	0	0	0	3	0
1597	6	0	4	1	0	0	1	0	0	1	0	1	0
1598	2	1	1	1	0	0	1	0	0	0	0	2	0
1599	2	0	4	1	0	0	1	1	0	0	0	1	0
1600	6	0	4	1	0	0	1	0	0	1	0	1	0
1601	5	0	4	1	0	0	1	0	0	1	0	2	0
1602	4	0	4	1	0	0	0	0	0	0	0	2	0
1603	1	0	3	1	0	0	0	0	0	0	0	2	0
1604	3	0	3	1	0	0	1	0	0	0	0	1	0
1605	4	0	4	1	0	0	1	0	0	0	0	3	0
1606	6	0	4	1	0	0	0	1	0	0	0	4	0
1607	3	0	4	1	0	0	0	0	0	0	0	2	0
1608	2	0	4	1	0	0	0	1	0	0	0	1	0
1609	4	0	3	1	0	0	0	0	0	0	0	3	0
1610	7	0	4	1	0	0	1	0	0	0	1	1	0
1611	3	0	4	1	0	0	1	0	0	0	0	2	0
1612	5	0	4	1	0	0	0	0	0	1	0	3	0
1613	6	0	4	1	0	0	1	1	0	1	0	3	0
1614	4	0	4	1	0	0	1	0	0	1	0	2	0
1615	2	0	4	1	0	0	1	0	0	0	0	1	0
1616	7	0	4	1	0	0	1	0	0	0	0	1	0
1617	6	1	2	1	0	0	1	0	0	0	0	1	0
1618	4	0	4	1	0	0	0	1	0	0	0	2	0
1619	6	0	4	1	0	0	0	0	0	0	0	2	0
1620	6	0	4	1	0	0	1	1	0	0	0	1	0
1621	7	0	4	1	0	0	1	0	0	1	0	1	0
1622	6	0	4	1	0	0	1	0	0	1	0	2	0
1623	3	0	4	1	0	0	0	0	0	0	0	2	0
1624	5	0	4	1	0	0	1	0	0	0	0	2	0
1625	5	0	4	1	0	0	1	1	0	1	0	2	0
1626	5	0	3	1	0	0	1	0	0	0	0	2	0
1627	3	0	4	1	0	0	0	0	0	1	0	2	0
1628	7	1	4	1	0	0	1	1	0	0	0	1	0
1629	4	0	4	1	0	0	1	0	0	0	0	2	0
1630	2	0	3	1	0	0	0	0	0	0	0	3	0
1631	2	0	3	1	0	0	1	0	0	0	0	2	0
1632	3	0	4	1	0	0	1	0	0	0	0	3	0
1633	3	0	3	1	0	0	0	0	0	0	0	4	0
1634	5	0	4	1	0	0	0	0	0	0	0	3	0
1635	3	0	3	1	0	0	1	0	0	1	0	2	0
1636	3	1	2	1	0	0	1	0	0	1	0	2	0
1637	1	1	3	1	0	0	0	0	0	1	0	2	0
1638	2	0	4	1	0	0	1	1	0	1	0	2	0
1639	3	0	4	1	0	0	1	0	0	0	0	2	0
1640	2	0	4	1	0	0	0	0	0	0	0	1	0
1641	7	0	4	1	0	0	1	0	0	0	0	1	0
1642	6	1	4	1	0	0	0	0	0	0	0	4	0
1643	6	0	4	1	0	0	0	0	0	1	0	2	0
1644	4	0	2	1	0	0	1	1	0	1	0	1	0
1645	5	0	3	1	0	0	1	1	0	1	0	2	0
1646	6	0	4	1	0	0	1	0	0	1	0	1	0
1647	6	0	4	1	0	0	1	1	0	1	0	1	0
1648	5	0	4	1	0	0	0	0	0	0	0	1	0
1649	4	0	4	1	0	0	1	1	0	1	0	3	0
1650	5	0	4	1	0	0	0	0	0	0	0	3	0
1651	6	0	4	2	0	0	1	0	0	1	0	4	0
1652	4	0	4	1	0	0	1	0	0	0	1	1	0
1653	5	0	4	1	0	0	0	0	0	0	0	2	0
1654	5	0	4	1	0	0	1	0	0	1	0	1	0
1655	2	0	3	1	0	0	1	0	0	1	0	3	0
1656	5	0	4	1	0	0	1	0	0	0	0	1	0
1657	4	0	2	1	0	0	1	0	0	1	0	2	0
1658	5	0	4	1	0	0	1	0	0	1	1	1	0
1659	5	1	4	1	0	0	0	0	0	0	0	2	0
1660	5	0	4	1	0	0	1	0	0	0	0	2	0
1661	2	1	2	1	0	0	0	0	0	1	0	1	0
1662	7	1	4	1	0	0	1	0	0	0	0	2	0
1663	2	0	4	1	0	0	0	1	0	0	0	4	0
1664	5	1	4	1	0	0	1	0	0	0	0	3	0
1665	3	0	3	1	0	0	1	1	0	0	0	2	0
1666	2	0	4	1	0	0	0	0	0	0	0	2	0
1667	5	0	3	1	0	0	1	0	0	0	0	1	0
1668	5	0	4	1	0	0	0	0	0	0	0	1	0
1669	4	0	4	1	0	0	1	0	0	1	1	1	0
1670	2	0	3	1	0	0	0	0	0	0	0	1	0
1671	3	0	4	1	0	0	1	0	0	0	0	2	0
1672	3	0	4	1	0	0	1	0	0	0	0	2	0
1673	2	1	3	1	0	0	0	0	0	1	0	1	0
1674	5	0	4	1	0	0	1	0	0	0	0	1	0
1675	3	0	4	1	0	0	1	0	0	0	0	1	0
1676	7	0	4	1	0	0	1	0	0	0	0	1	0
1677	6	0	4	1	0	0	1	0	0	1	0	2	0
1678	4	0	3	1	0	0	0	0	0	1	0	3	0
1679	5	0	4	1	0	0	1	0	0	1	0	2	0
1680	5	1	4	1	0	0	0	1	0	1	1	1	0
1681	3	0	4	1	0	0	0	0	0	0	0	1	0
1682	3	0	3	1	0	0	1	0	0	1	0	1	0
1683	6	0	4	1	0	0	0	0	0	1	1	2	0
1684	7	0	4	1	0	0	1	0	0	0	0	1	0
1685	6	0	4	1	0	0	1	0	0	0	0	1	0
1686	4	0	4	1	0	0	1	1	0	0	0	1	0
1687	4	0	4	1	0	0	1	0	0	0	0	1	0
1688	6	1	4	1	0	0	1	0	0	0	0	1	0
1689	6	0	4	1	0	0	1	0	0	0	0	2	0
1690	4	0	4	1	0	0	0	0	0	1	0	2	0
1691	7	0	4	1	0	0	1	0	0	0	0	1	0
1692	6	1	4	1	0	0	1	0	0	0	1	1	0
1693	4	0	4	1	0	0	0	0	0	1	0	1	0
1694	5	0	4	1	0	0	1	0	0	0	0	2	0
1695	3	0	4	1	0	0	0	1	0	1	0	1	0
1696	4	0	3	1	0	0	1	0	0	1	0	3	0
1697	5	0	4	1	0	0	0	0	0	1	0	1	0
1698	2	0	4	1	0	0	0	1	0	0	0	1	0
1699	4	0	4	1	0	0	1	1	0	1	0	2	0
1700	4	0	4	1	0	0	0	0	0	0	0	2	0
1701	6	0	4	1	0	0	0	0	0	0	0	1	0
1702	2	0	3	1	0	0	0	0	0	0	0	1	0
1703	1	0	4	1	0	0	1	0	0	0	0	1	0
1704	1	1	4	1	0	0	0	0	0	0	0	1	0
1705	6	0	4	1	0	0	1	0	0	0	1	2	0
1706	4	0	4	1	0	0	1	0	0	0	0	2	0
1707	4	1	3	1	0	0	0	0	0	0	0	2	0
1708	3	0	4	1	0	0	0	0	0	0	0	1	0
1709	7	0	4	1	0	0	1	0	0	0	0	1	0
1710	3	1	4	1	0	0	1	0	0	0	1	1	0
1711	1	0	4	1	0	0	0	0	0	0	0	1	0
1712	3	1	3	1	0	0	0	0	0	1	0	3	0
1713	5	1	2	1	0	0	1	0	0	0	0	4	0
1714	3	0	4	1	0	0	1	0	0	1	0	1	0
1715	2	0	4	1	0	0	1	0	0	1	0	1	0
1716	4	1	3	1	0	0	0	0	0	0	0	1	0
1717	4	1	4	1	0	0	0	0	0	0	0	2	0
1718	1	0	3	1	0	0	0	0	0	1	0	1	0
1719	6	0	4	1	0	0	1	0	0	0	0	1	0
1720	3	1	3	1	0	0	0	0	0	0	0	2	0
1721	5	1	4	1	0	0	0	0	0	0	0	5	1
1722	5	0	4	1	0	0	1	0	0	1	0	2	0
1723	5	0	4	1	0	0	0	1	0	0	0	1	0
1724	6	1	4	1	0	0	1	0	0	0	1	1	0
1725	4	0	4	1	0	0	1	0	0	1	0	1	0
1726	1	0	3	1	0	0	1	0	0	0	0	3	0
1727	3	0	4	1	0	0	1	0	0	0	1	2	0
1728	4	0	4	1	0	0	1	0	0	1	0	2	0
1729	6	0	4	1	0	0	0	0	0	0	0	1	0
1730	5	0	4	1	0	0	1	0	0	1	0	1	0
1731	2	0	4	1	0	0	1	0	0	0	0	1	0
1732	4	1	2	1	0	0	1	0	0	0	0	1	0
1733	6	0	4	1	0	0	0	0	0	0	0	1	0
1734	6	0	4	1	0	0	1	0	0	1	1	1	0
1735	5	0	4	1	0	0	1	0	0	0	0	1	0
1736	4	0	4	1	0	0	0	0	0	0	0	3	0
1737	1	1	4	1	0	0	0	0	0	0	0	1	0
1738	6	0	4	1	0	0	1	0	0	0	0	1	0
1739	5	0	4	1	0	0	0	0	0	1	1	2	0
1740	4	1	4	1	0	0	1	0	0	1	0	1	0
1741	4	1	4	1	0	0	1	1	0	1	0	2	0
1742	6	0	4	1	0	0	1	0	0	0	0	3	0
1743	3	0	4	1	0	0	0	0	0	0	0	2	0
1744	3	1	4	1	0	0	1	0	0	0	1	1	0
1745	6	0	4	1	0	0	1	0	0	0	0	2	0
1746	2	0	4	1	0	0	1	0	0	1	0	2	0
1747	5	0	4	1	0	0	1	0	0	0	0	2	0
1748	1	0	4	1	0	0	0	0	0	0	0	2	0
1749	3	0	4	1	0	0	0	0	0	0	0	1	0
1750	3	0	3	1	0	0	1	0	0	0	0	1	0
1751	2	0	4	1	0	0	1	0	0	0	0	3	0
1752	3	0	3	1	0	0	1	0	0	0	0	2	0
1753	1	0	3	1	0	0	0	0	0	0	0	2	0
1754	2	1	3	1	0	0	1	0	0	0	0	1	0
1755	4	0	4	1	0	0	1	0	0	0	0	2	0
1756	5	1	2	1	0	0	0	0	0	0	0	1	0
1757	4	0	4	1	0	0	0	1	0	0	0	3	0
1758	3	0	4	1	0	0	1	0	0	0	0	1	0
1759	6	0	4	1	0	0	0	0	0	0	0	1	0
1760	5	1	4	1	0	0	0	0	0	1	0	3	0
1761	5	0	4	1	0	0	1	0	0	0	0	1	0
1762	4	0	4	1	0	0	0	0	0	0	0	2	0
1763	5	0	4	1	0	0	1	0	0	0	1	4	0
1764	5	0	2	1	0	0	1	0	0	1	0	2	0
1765	6	1	2	1	0	0	1	0	0	0	0	2	0
1766	7	0	4	1	0	0	1	0	0	0	1	3	0
1767	3	0	4	1	0	0	1	0	0	1	0	1	0
1768	6	1	4	1	0	0	0	0	0	0	0	1	0
1769	4	0	2	1	0	0	1	1	0	0	1	2	0
1770	4	1	3	1	0	0	0	0	0	0	0	2	0
1771	5	0	4	1	0	0	1	0	0	1	1	1	0
1772	6	0	4	1	0	0	1	0	0	0	0	1	0
1773	6	1	3	1	0	0	0	0	0	0	0	2	0
1774	6	0	4	1	0	0	1	0	0	0	0	3	0
1775	6	0	4	1	0	0	1	0	0	0	0	1	0
1776	2	0	3	1	0	0	1	0	0	0	0	1	0
1777	2	0	4	1	0	0	0	0	0	0	0	1	0
1778	5	0	4	1	0	0	1	0	0	0	0	1	0
1779	2	1	3	1	0	0	1	0	0	0	0	1	0
1780	3	0	4	1	0	0	1	0	0	0	0	1	0
1781	4	0	3	1	0	0	1	0	0	1	1	2	0
1782	6	0	4	1	0	0	1	0	0	0	1	2	0
1783	7	0	4	1	0	0	0	0	1	0	0	2	0
1784	5	0	4	1	0	0	1	0	0	0	0	1	0
1785	6	1	4	1	0	0	1	0	0	0	0	2	0
1786	3	0	3	1	0	0	0	0	0	0	0	1	0
1787	6	0	4	1	0	0	1	0	0	0	0	1	0
1788	6	1	4	1	0	0	1	0	0	0	0	1	0
1789	2	1	2	1	0	0	0	0	0	0	0	1	0
1790	1	1	1	1	0	0	0	0	0	1	0	1	0
1791	4	0	2	1	0	0	0	0	0	0	0	1	0
1792	3	0	2	1	0	0	1	0	0	0	0	1	0
1793	3	0	3	1	0	0	0	0	0	0	0	1	0
1794	6	0	4	1	0	0	1	0	0	0	0	1	0
1795	5	0	4	1	0	0	1	0	0	0	0	1	0
1796	4	0	4	1	0	0	1	0	0	1	0	1	0
1797	1	0	3	1	0	0	0	0	0	0	0	2	0
1798	4	0	2	1	0	0	1	0	0	1	0	1	0
1799	3	0	3	1	0	0	0	1	0	0	0	4	0
1800	3	0	3	1	0	0	1	0	0	0	0	1	0
1801	3	0	4	1	0	0	0	0	0	0	0	1	0
1802	4	0	3	1	0	0	0	0	0	0	0	1	0
1803	5	1	4	1	0	0	1	0	0	0	0	1	0
1804	3	0	4	1	0	0	1	1	0	0	1	1	0
1805	6	0	4	1	0	0	1	1	0	1	0	4	0
1806	3	0	4	1	0	0	0	0	0	1	0	2	0
1807	4	1	1	1	0	0	1	0	0	1	0	1	0
1808	2	0	4	1	0	0	0	0	0	1	0	1	0
1809	4	1	1	1	0	0	1	0	0	0	1	2	0
1810	4	0	4	1	0	0	1	0	0	0	0	2	0
1811	4	0	1	1	0	0	1	0	0	1	0	3	0
1812	4	1	1	1	0	0	1	0	0	0	0	1	0
1813	4	1	2	1	0	0	1	0	0	0	1	3	0
1814	3	0	1	1	0	0	0	0	0	0	0	1	0
1815	3	0	1	1	0	0	1	0	0	1	0	1	0
1816	2	1	1	1	0	0	0	0	0	0	0	1	0
1817	4	0	1	1	0	0	0	0	0	0	0	2	0
1818	2	0	1	1	0	0	0	0	0	0	0	1	0
1819	6	0	4	1	0	0	1	0	0	1	0	3	0
1820	1	1	1	1	0	0	1	0	0	0	0	2	0
1821	3	1	1	1	0	0	0	0	0	1	1	1	0
1822	4	0	4	1	0	0	1	0	0	0	0	2	0
1823	3	0	1	1	0	0	0	0	0	1	0	2	0
1824	6	0	4	1	0	0	1	0	0	0	0	1	0
1825	1	0	1	1	0	0	0	0	0	1	0	1	0
1826	4	0	3	1	0	0	0	0	0	1	0	1	0
1827	2	0	3	1	0	0	0	0	0	1	0	2	0
1828	4	0	1	1	0	0	1	0	0	1	0	1	0
1829	2	0	3	1	0	0	1	0	0	1	0	2	0
1830	1	0	3	1	0	0	0	0	0	1	0	1	0
1831	2	0	3	1	0	0	1	0	0	0	0	1	0
1832	3	0	4	1	0	0	0	0	0	0	0	1	0
1833	4	1	2	1	0	0	1	0	0	1	0	1	0
1834	2	0	4	1	0	0	0	0	0	0	0	2	0
1835	3	0	3	1	0	0	1	0	0	0	0	1	0
1836	3	0	3	1	0	0	0	1	0	0	0	1	0
1837	6	0	4	1	0	0	1	0	0	0	0	2	0
1838	4	0	4	1	0	0	1	0	0	1	0	3	0
1839	5	1	3	1	0	0	0	0	0	0	0	1	0
1840	3	1	1	1	0	0	1	0	0	1	0	2	0
1841	2	0	3	1	0	0	0	0	0	1	0	1	0
1842	6	1	4	1	0	0	1	1	0	0	1	4	0
1843	6	0	4	1	0	0	1	1	0	1	0	1	0
1844	6	0	4	1	0	0	1	0	0	0	0	1	0
1845	4	0	4	1	0	0	0	0	0	0	0	1	0
1846	4	0	4	1	0	0	1	0	0	1	1	2	0
1847	3	0	3	1	0	0	1	1	0	0	1	1	0
1848	2	0	4	1	0	0	1	0	0	1	0	4	0
1849	4	0	3	1	0	0	1	0	0	1	0	3	0
1850	4	0	4	1	0	0	1	0	0	0	0	2	0
1851	4	1	1	1	0	0	1	0	0	0	0	1	0
1852	6	1	3	1	0	0	1	0	0	1	0	1	0
1853	2	0	3	1	0	0	0	0	0	0	0	1	0
1854	3	0	4	1	0	0	1	0	0	1	0	1	0
1855	5	1	2	1	0	0	1	0	0	1	0	1	0
1856	4	0	4	1	0	0	0	0	0	0	0	1	0
1857	5	0	4	1	0	0	0	0	0	1	0	2	0
1858	3	0	3	1	0	0	1	0	0	1	0	3	0
1859	3	0	4	1	0	0	0	0	0	0	0	2	0
1860	3	0	4	1	0	0	1	0	0	0	0	1	0
1861	4	1	4	1	0	0	1	0	0	0	0	1	0
1862	4	0	4	1	0	0	1	0	0	0	0	1	0
1863	3	0	2	1	0	0	1	0	0	0	0	1	0
1864	4	0	4	1	0	0	0	0	0	0	0	1	0
1865	2	0	4	1	0	0	0	0	0	0	0	1	0
1866	3	0	2	1	0	0	0	0	0	0	0	1	0
1867	3	0	3	1	0	0	1	1	0	1	0	1	0
1868	5	1	2	1	0	0	0	0	0	1	0	1	0
1869	2	0	4	1	0	0	1	0	0	0	0	3	0
1870	3	0	3	1	0	0	1	0	0	0	0	1	0
1871	3	0	3	1	0	0	1	0	0	1	0	1	0
1872	5	0	4	1	0	0	1	0	0	1	0	1	0
1873	3	0	4	1	0	0	0	0	0	0	0	1	0
1874	4	0	3	1	0	0	0	0	0	1	0	1	0
1875	6	0	4	1	0	0	0	1	0	0	0	1	0
1876	2	0	4	1	0	0	0	0	0	1	0	2	0
1877	3	0	4	1	0	0	0	0	0	0	1	1	0
1878	2	0	3	1	0	0	1	0	0	1	0	1	0
1879	4	0	4	1	0	0	0	0	0	0	0	1	0
1880	4	0	4	1	0	0	1	0	0	1	0	2	0
1881	1	0	4	1	0	0	0	0	0	0	0	2	0
1882	4	0	4	1	0	0	1	0	0	1	0	1	0
1883	4	0	4	1	0	0	0	0	0	1	0	1	0
1884	4	0	4	1	0	0	1	0	0	0	0	1	0
1885	3	0	3	1	0	0	1	0	0	0	0	2	0
1886	5	0	3	1	0	0	1	0	0	0	0	1	0
1887	6	0	4	1	0	0	1	0	0	0	0	3	0
1888	6	0	4	1	0	0	1	0	0	0	0	1	0
1889	2	0	3	1	0	0	0	0	0	0	1	1	0
1890	1	0	2	1	0	0	0	0	0	0	0	1	0
1891	4	0	3	1	0	0	0	1	0	0	1	2	0
1892	4	0	4	1	0	0	1	0	0	0	0	1	0
1893	4	0	3	1	0	0	1	0	0	1	1	1	0
1894	6	0	4	1	0	0	1	0	0	0	0	1	0
1895	1	0	3	1	0	0	0	0	0	0	0	1	0
1896	6	0	4	1	0	0	0	0	0	0	0	4	0
1897	5	0	2	1	0	0	1	0	0	1	0	1	0
1898	4	0	4	1	0	0	1	0	0	0	0	1	0
1899	4	0	3	1	0	0	0	0	0	0	0	1	0
1900	6	0	4	1	0	0	1	0	0	0	0	3	0
1901	7	1	4	1	0	0	1	0	0	0	0	1	0
1902	6	0	4	1	0	0	1	1	0	0	0	1	0
1903	2	0	1	1	0	0	0	0	0	1	0	2	0
1904	3	1	3	1	0	0	1	0	0	0	0	1	0
1905	3	0	3	1	0	0	0	0	0	0	0	1	0
1906	3	1	1	1	0	0	0	0	0	0	0	2	0
1907	4	0	3	1	0	0	0	0	0	1	0	1	0
1908	6	0	4	1	0	0	1	1	0	1	0	2	0
1909	3	0	3	1	0	0	0	1	0	0	0	1	0
1910	4	0	4	1	0	0	0	0	0	0	0	1	0
1911	6	0	4	1	0	0	1	0	0	0	0	1	0
1912	6	0	4	1	0	0	1	0	0	0	0	1	0
1913	5	0	4	1	0	0	1	0	0	0	0	1	0
1914	4	0	4	1	0	0	1	0	0	0	0	2	0
1915	6	1	2	1	0	0	1	0	0	0	0	1	0
1916	4	0	4	1	0	0	1	0	0	0	0	1	0
1917	3	0	2	1	0	0	0	0	0	1	0	2	0
1918	3	0	4	1	0	0	0	0	0	1	0	1	0
1919	2	0	4	1	0	0	1	0	0	1	0	2	0
1920	1	0	3	1	0	0	0	0	0	0	0	2	0
1921	3	0	4	1	0	0	1	0	0	0	0	3	0
1922	4	0	3	1	0	0	1	0	0	1	0	1	0
1923	3	0	3	1	0	0	1	0	0	0	0	2	0
1924	4	0	4	1	0	0	0	0	0	0	0	1	0
1925	4	1	3	1	0	0	1	0	0	0	0	1	0
1926	4	1	4	1	0	0	1	1	0	0	0	1	0
1927	3	0	4	1	0	0	0	0	0	0	0	1	0
1928	2	0	3	1	0	0	1	0	0	0	0	2	0
1929	6	0	4	1	0	0	1	0	0	0	0	1	0
1930	2	0	4	1	0	0	1	0	0	0	0	1	0
1931	4	0	4	1	0	0	1	0	0	0	0	1	0
1932	4	0	3	1	0	0	0	0	0	0	0	1	0
1933	2	0	4	1	0	0	0	0	0	0	0	1	0
1934	3	1	3	1	0	0	1	0	0	0	0	1	0
1935	4	0	4	1	0	0	0	0	0	0	0	1	0
1936	2	0	3	1	0	0	1	0	0	0	0	2	0
1937	7	0	4	1	0	0	1	1	0	0	0	1	0
1938	5	0	4	1	0	0	1	0	0	0	0	1	0
1939	4	0	4	1	0	0	0	0	0	0	0	2	0
1940	2	0	3	1	0	0	1	0	0	0	0	1	0
1941	6	0	4	1	0	0	0	0	0	1	1	3	0
1942	3	1	3	1	0	0	0	0	0	1	0	2	0
1943	4	0	3	1	0	0	1	1	0	1	1	4	0
1944	5	0	4	1	0	0	0	0	0	0	0	3	0
1945	6	1	3	1	0	0	1	0	0	0	0	2	0
1946	5	0	4	1	0	0	0	1	0	0	0	1	0
1947	2	0	4	1	0	0	1	0	0	1	0	2	0
1948	3	0	4	1	0	0	1	0	0	1	0	1	0
1949	4	0	4	1	0	0	1	0	0	1	0	2	0
1950	3	0	4	1	0	0	1	0	0	0	1	2	0
1951	3	0	4	1	0	0	1	0	0	0	0	4	0
1952	4	0	4	1	0	0	1	0	0	0	0	2	0
1953	5	0	4	1	0	0	1	0	0	0	0	2	0
1954	3	0	4	1	0	0	1	0	0	0	0	1	0
1955	4	0	4	1	0	0	0	0	0	1	0	2	0
1956	5	0	4	1	0	0	1	0	0	0	0	1	0
1957	5	0	4	1	0	0	1	0	0	0	0	2	0
1958	6	1	4	1	0	0	1	0	0	0	0	1	0
1959	3	0	3	1	0	0	1	1	0	1	0	2	0
1960	6	0	4	1	0	0	1	0	0	0	0	2	0
1961	4	0	4	1	0	0	0	0	0	0	0	1	0
1962	7	1	4	1	0	0	1	0	0	0	0	3	0
1963	4	1	3	1	0	0	1	0	0	0	0	1	0
1964	4	1	2	1	0	0	0	0	0	1	0	2	0
1965	7	1	4	1	0	0	0	0	0	0	0	3	0
1966	6	1	3	1	0	0	0	0	0	0	0	3	0
1967	3	0	3	1	0	0	0	0	0	0	0	1	0
1968	3	0	4	1	0	0	1	0	0	0	0	2	0
1969	3	0	4	1	0	0	0	0	0	0	0	1	0
1970	6	0	4	1	0	0	1	0	0	0	0	2	0
1971	7	0	4	1	0	0	1	0	0	0	1	1	0
1972	4	0	4	1	0	0	1	0	0	0	0	3	0
1973	3	1	3	1	0	0	1	0	0	0	1	1	0
1974	3	0	4	1	0	0	1	0	0	0	0	1	0
1975	4	0	4	1	0	0	1	0	0	1	0	3	0
1976	4	0	3	1	0	0	1	0	0	0	0	1	0
1977	7	1	4	1	0	0	1	1	0	0	0	2	0
1978	6	0	4	1	0	0	0	0	0	1	0	3	0
1979	3	0	4	1	0	0	1	0	0	0	0	3	0
1980	3	1	3	1	0	0	1	0	0	1	0	1	0
1981	6	0	4	1	0	0	1	0	0	0	0	1	0
1982	3	0	4	1	0	0	0	0	0	1	0	2	0
1983	4	0	4	1	0	0	1	0	0	0	0	1	0
1984	5	0	4	1	0	0	0	0	0	0	0	3	0
1985	5	1	3	1	0	0	0	0	0	1	0	1	0
1986	3	0	4	1	0	0	0	0	0	0	0	3	0
1987	7	0	4	1	0	0	1	0	0	0	0	3	0
1988	6	0	4	1	0	0	1	0	0	0	0	1	0
1989	6	1	3	1	0	0	1	0	0	0	0	2	0
1990	6	1	4	1	0	0	1	0	0	0	1	5	1
1991	3	0	4	1	0	0	1	0	0	0	0	1	0
1992	4	0	4	1	0	0	1	0	0	1	0	2	0
1993	6	0	4	1	0	0	1	0	0	1	0	3	0
1994	1	1	1	1	0	0	1	0	0	0	0	2	0
1995	7	1	4	1	0	0	1	0	0	1	0	1	0
1996	4	0	4	1	0	0	1	0	0	0	0	1	0
1997	3	0	3	1	0	0	1	0	0	0	0	3	0
1998	3	0	4	1	0	0	1	0	0	0	0	2	0
1999	3	0	4	1	0	0	0	0	0	1	0	1	0
[truncated: 3,349 more rows]

## Sheet: variable_dictionary
Variables	Group	Value
age_group
	40-44	1
	45-49	2
	50-54	3
	55-59	4
	60-64	5
	65-69	6
	70-75	7
sex
	Women	0
	Men	1
education_group
	College or above	1
	High school	2
	Middle school	3
	Illiterate or primary school	4
bmi_group
	≥18.5	1
	<18.5	2
pack_year_group
	Never (0 pack-year)	0
	(0,20)	1
	≥20	2
alcohol_group
	Never or light	0
	Moderate or heavy	1
diet_vegfru_status
	Frequent	0
	Occasional	1
diet_salty_status
	Occasional	0
	Frequent	1
cancer_diag
	No	0
	Yes	1
cancer_family_history
	No	0
	Yes	1
peptic_ulcer_diag
	No	0
	Yes	1
followup_GC
	No	0
	Yes	1
screen_diagnosis
	Normal	1
	Atrophic gastritis	2
	Intestinal metaplasia	3
	Dysplasia	4
	Gastric cancer	5
screen_GC
	No	0
	Yes	1
